# Supplementary material for: Effects of women’s groups practising participatory learning and action on preventive and care-seeking behaviours to reduce neonatal mortality: A meta-analysis of cluster-randomised trials
Source: PLoS Med. 2017 Dec 5;14(12):e1002467. doi: 10.1371/journal.pmed.1002467 (PMC5716527; doi:10.1371/journal.pmed.1002467)
Supplement: S1 Dataset — (XLSX) [file pmed.1002467.s004.xlsx]

## Sheet: Sheet1
Variable name	Definition	Variable values
livebirth	Delivery resulted in livebirth	0=no; 1=yes
period	Baseline period or Trial	0=basleline; 1=Trial
trial_id	Trial identifier	1=1st Bangladesh trial; 2=2nd Bangladesh trial; 3=1st India trial; 4=Mumbai trial; 6=Malawi trial; 8=Nepal trial; 10=2nd India trial
Stratum	Trial stratification factor	1001-100006
cluster	Cluster identifier	10001-100030
denom_indicator	Denominator	1=mother died before delivery; 2=delivery of singleton or first born of multiple pregnancy; 3=delivery of second or higher order multiple pregnancy
wg_attendance	Attendance to women groups	0=control arm allocation; 1=intervention arm allocation and no women's group attendance; 2=intervention arm allocation and women's group attendance
trial_arm	Trial arm; intervention or control	0=control arm; 1=intervention arm
breastfeeding_1h	Breastfeeding initiated within an hour of delivery	0=no; 1=yes
breastfeeding_6w	Exclusive breastfeeding for 6 weeks after delivery	0=no; 1=yes
anc_skilled_4v	At least four antental care visits, one of which was with a skilled attendant	0=no; 1=yes
inst_delivery	Baby delivered in a health facility	0=no; 1=yes
wash_hands	Birth attendant washed hands with soap prior to delivery	0=no; 1=yes
cord_blade_new_sterile	Umbilical cord cut with a boiled or sterilised blade	0=no; 1=yes
safe_kit	Safe kit used in delivery	0=no; 1=yes
wrap_immed	Baby wrapped within 10 minutes of delivery	0=no; 1=yes
bathed_early_24h	Baby not bathed for at least 24 hours after delivery	0=no; 1=yes
maternal age	Age of mother at time of delivery	13-49
maternal education	Maternal education achieved at time of delivery	1=none; 2=primary; 3=secondary or higher
parity_cat	Number of pregnancies	1=first pregnancy; 2=second, third, or fourth pregnancy; 3=five or more pregnancies
assets_quintiles	Welath quintiles for Bangladesh trials, India trials including Mumbai	1=poorest; 2=second; 3=third; 4=fourth; 5=wealthiest
assets_index_MW	Malawi asset index	1=none;=one; 3=two or three
assets_index_NP	Nepal asset index	1=none; 2=clock, radio, iron, bicycle; 3=hand tractor, sewing maching, camera; 4=bus, truck, motorcycle, television
hindu	Hindu faith	0=not Hindu; 1=Hindu
muslim	Muslim faith	0=no Muslim; 1=Muslim faith
