# Supplementary material for: Effects of women’s groups practising participatory learning and action on preventive and care-seeking behaviours to reduce neonatal mortality: A meta-analysis of cluster-randomised trials
Source: PLoS Med. 2017 Dec 5;14(12):e1002467. doi: 10.1371/journal.pmed.1002467 (PMC5716527; doi:10.1371/journal.pmed.1002467)
Supplement: S2 Dataset — (XLSX) [file pmed.1002467.s005.xlsx]

## Sheet: Sheet1
Livebirth	Initiating breastfeeding within one hour of delivery	Exclusive breastfeeding for 6 weeks after delivery	At least 4 antental care visits with a skilled attendant being present at least	Delivery taking place at a health facility	Birth attendant washed hands prior to delivery	Baby delivered using a safe delivery kit	Wrapping the newborn within 10 minutes of delivery	Delayed bathing of a newborn for at least 24 hours after delivery	Trial period - baseline or trial	mother's age at time of delivery	trial identification	trial stratification factor	cluster id	Denominator - pregnancy/delivery/birth	New or sterile blade used to cut cord	maternal_educucation	Assets index (quintiles)	Malawi asset index	Hindu Y/N	parity category	Household appliance score (Phase 1)	id	WG attendance: control arm; intervention arm no WG; intervention arm and WG	interventnion allocation	Muslim faith
0	.	.	0	0	.	1	.	.	1	30	10	100001	100029	2	.	.	1	.	.	3	.		0	0	.
0	.	.	0	0	.	0	.	.	1	24	10	100001	100025	2	.	.	1	.	.	.	.		1	1	.
1	1	1	0	1	.	1	0	1	1	36	10	100001	100025	3	.	.	5	.	.	3	.		1	1	.
0	.	.	0	1	.	1	.	.	1	36	10	100001	100025	3	.	.	5	.	.	3	.		1	1	.
0	.	.	0	1	1	0	.	.	1	16	10	100001	100026	2	.	.	1	.	.	1	.		1	1	.
0	.	.	0	1	1	1	.	.	1	20	10	100001	100027	2	.	2	4	.	.	.	.		2	1	.
1	1	0	0	0	0	0	0	0	1	24	10	100001	100027	2	.	.	1	.	.	2	.		1	1	.
1	1	1	0	0	0	0	0	0	1	23	10	100001	100030	2	.	.	5	.	.	2	.		0	0	.
1	.	1	0	1	1	1	0	1	1	16	10	100001	100028	2	.	2	5	.	.	.	.		0	0	.
1	1	0	0	0	.	0	0	0	1	16	10	100001	100028	2	.	.	2	.	.	1	.		0	0	.
1	1	0	0	1	1	1	0	1	1	29	10	100001	100025	3	.	.	3	.	.	3	.		2	1	.
1	1	0	0	1	1	1	0	1	1	29	10	100001	100025	3	.	.	3	.	.	3	.		2	1	.
0	.	.	0	1	.	1	.	.	1	23	10	100001	100028	2	.	.	4	.	.	2	.		0	0	.
0	.	.	0	0	0	0	.	.	1	15	10	100001	100028	2	.	.	3	.	.	1	.		0	0	.
0	.	.	0	1	1	1	.	.	1	18	10	100001	100028	2	.	.	1	.	.	1	.		0	0	.
0	.	.	0	1	.	0	.	.	1	24	10	100001	100030	2	.	.	3	.	.	.	.		0	0	.
0	.	.	0	0	0	0	.	.	1	20	10	100001	100027	2	.	.	1	.	.	.	.		1	1	.
0	.	.	0	0	0	0	.	.	1	25	10	100001	100027	2	.	.	1	.	.	2	.		2	1	.
1	.	1	0	0	0	0	0	1	1	22	10	100001	100027	2	.	.	1	.	.	2	.		1	1	.
0	.	.	0	1	.	0	.	.	1	15	10	100001	100026	2	.	3	3	.	.	.	.		1	1	.
1	.	1	0	1	0	1	0	1	1	26	10	100001	100028	2	.	.	3	.	.	2	.		0	0	.
1	1	1	0	0	0	0	0	1	1	18	10	100001	100028	2	.	.	1	.	.	.	.		0	0	.
1	.	1	0	0	0	0	0	1	1	20	10	100001	100028	2	.	.	4	.	.	2	.		0	0	.
1	1	1	0	0	1	0	0	0	1	22	10	100001	100027	2	.	2	4	.	.	1	.		2	1	.
1	.	1	0	0	.	0	0	1	1	17	10	100001	100030	2	.	.	1	.	.	.	.		0	0	.
1	1	0	0	1	.	1	0	1	1	26	10	100001	100029	2	.	3	4	.	.	.	.		0	0	.
1	0	1	0	0	0	0	0	1	1	21	10	100001	100030	2	.	1	2	.	.	.	.		0	0	.
1	1	1	0	0	0	0	0	1	1	17	10	100001	100030	2	.	3	4	.	.	.	.		0	0	.
1	0	0	0	0	0	0	0	1	1	28	10	100001	100030	2	.	1	2	.	.	2	.		0	0	.
1	0	0	0	0	0	0	0	1	1	26	10	100001	100030	2	.	1	1	.	.	2	.		0	0	.
1	0	1	0	1	1	1	0	1	1	24	10	100001	100030	2	.	1	1	.	.	2	.		0	0	.
1	1	1	0	0	0	0	0	0	1	34	10	100001	100030	2	.	1	3	.	.	3	.		0	0	.
1	0	1	0	1	1	1	0	1	1	24	10	100001	100030	2	.	2	1	.	.	2	.		0	0	.
1	1	1	0	0	.	0	0	1	1	20	10	100001	100030	2	.	1	2	.	.	2	.		0	0	.
1	1	0	0	0	1	0	0	0	1	25	10	100001	100030	2	.	1	3	.	.	2	.		0	0	.
1	1	0	0	0	1	0	0	0	1	22	10	100001	100030	2	.	1	3	.	.	.	.		0	0	.
1	1	1	0	1	1	1	0	1	1	26	10	100001	100030	2	.	1	2	.	.	2	.		0	0	.
1	0	0	0	0	0	0	0	1	1	28	10	100001	100030	2	.	1	1	.	.	2	.		0	0	.
1	1	0	0	1	1	1	0	1	1	24	10	100001	100029	2	.	1	2	.	.	2	.		0	0	.
1	1	1	0	0	0	0	0	0	1	17	10	100001	100030	2	.	1	3	.	.	.	.		0	0	.
1	1	1	0	0	.	0	0	1	1	18	10	100001	100029	2	.	3	4	.	.	.	.		0	0	.
1	1	1	0	0	0	0	0	1	1	26	10	100001	100029	3	.	3	2	.	.	2	.		0	0	.
1	1	1	0	0	0	0	0	1	1	26	10	100001	100029	3	.	3	2	.	.	2	.		0	0	.
1	1	0	0	0	0	1	0	1	1	30	10	100001	100029	2	.	1	4	.	.	2	.		0	0	.
1	1	0	0	0	0	0	0	0	1	22	10	100001	100029	2	.	1	1	.	.	1	.		0	0	.
1	1	0	0	1	1	1	0	1	1	21	10	100001	100029	2	.	2	1	.	.	.	.		0	0	.
1	1	1	0	0	0	0	0	1	1	22	10	100001	100029	2	.	3	4	.	.	2	.		0	0	.
1	0	1	0	0	0	0	0	1	1	25	10	100001	100029	2	.	1	2	.	.	2	.		0	0	.
1	1	1	0	0	1	0	0	1	1	21	10	100001	100028	2	.	2	3	.	.	2	.		0	0	.
1	1	0	0	0	0	0	0	0	1	18	10	100001	100028	2	.	1	3	.	.	1	.		0	0	.
1	1	0	0	0	0	0	0	0	1	20	10	100001	100028	2	.	1	4	.	.	1	.		0	0	.
1	1	1	0	0	1	0	0	0	1	28	10	100001	100028	2	.	1	2	.	.	2	.		0	0	.
1	1	1	0	0	0	0	0	0	1	22	10	100001	100028	2	.	1	4	.	.	2	.		0	0	.
1	1	1	0	1	1	1	0	1	1	19	10	100001	100028	2	.	2	1	.	.	1	.		0	0	.
1	1	1	0	0	1	0	0	1	1	22	10	100001	100028	2	.	1	2	.	.	2	.		0	0	.
1	1	1	0	0	1	0	0	1	1	18	10	100001	100028	2	.	1	1	.	.	1	.		0	0	.
1	0	1	0	0	0	0	0	0	1	19	10	100001	100028	2	.	1	2	.	.	.	.		0	0	.
1	1	1	0	1	1	1	0	1	1	28	10	100001	100028	2	.	1	5	.	.	2	.		0	0	.
1	1	1	0	0	0	0	0	0	1	25	10	100001	100028	2	.	1	1	.	.	1	.		0	0	.
1	0	1	0	1	1	1	0	0	1	21	10	100001	100028	2	.	1	4	.	.	1	.		0	0	.
1	1	1	0	0	0	0	0	0	1	22	10	100001	100028	2	.	1	1	.	.	2	.		0	0	.
1	0	1	0	1	1	1	0	0	1	19	10	100001	100028	2	.	1	4	.	.	.	.		0	0	.
1	1	1	0	1	1	1	0	1	1	17	10	100001	100026	2	.	3	5	.	.	.	.		1	1	.
1	1	1	0	0	.	0	0	1	1	24	10	100001	100029	2	.	1	2	.	.	.	.		0	0	.
1	1	1	0	0	0	0	0	0	1	35	10	100001	100027	2	.	1	1	.	.	2	.		2	1	.
1	1	0	0	1	1	1	0	1	1	20	10	100001	100027	2	.	2	4	.	.	2	.		1	1	.
1	1	1	0	1	1	1	1	1	1	20	10	100001	100027	2	.	3	4	.	.	.	.		1	1	.
1	1	1	0	0	0	0	0	0	1	18	10	100001	100027	2	.	1	4	.	.	.	.		1	1	.
1	1	1	0	0	0	0	0	0	1	20	10	100001	100026	2	.	2	4	.	.	1	.		1	1	.
1	1	1	0	0	0	0	0	1	1	36	10	100001	100026	2	.	1	4	.	.	2	.		1	1	.
1	1	1	0	0	1	0	0	0	1	28	10	100001	100026	2	.	1	1	.	.	2	.		2	1	.
1	1	0	0	1	1	1	0	1	1	26	10	100001	100026	2	.	2	1	.	.	1	.		1	1	.
1	1	1	0	1	1	1	0	1	1	20	10	100001	100026	2	.	1	2	.	.	.	.		1	1	.
1	1	1	1	0	0	0	0	0	1	19	10	100001	100026	2	.	1	2	.	.	.	.		1	1	.
1	1	1	0	1	1	1	0	1	1	22	10	100001	100027	2	.	1	2	.	.	2	.		2	1	.
1	1	1	0	1	1	1	0	1	1	19	10	100001	100027	2	.	2	4	.	.	.	.		1	1	.
1	1	1	0	0	1	0	0	0	1	25	10	100001	100026	2	.	1	4	.	.	2	.		1	1	.
1	1	1	0	0	0	0	0	1	1	20	10	100001	100027	2	.	2	4	.	.	2	.		2	1	.
1	1	1	0	0	0	0	0	0	1	16	10	100001	100026	2	.	3	2	.	.	.	.		1	1	.
1	1	1	0	1	1	1	0	1	1	21	10	100001	100027	2	.	2	1	.	.	1	.		2	1	.
1	1	1	0	1	1	1	0	1	1	18	10	100001	100026	2	.	1	5	.	.	.	.		1	1	.
1	1	1	0	0	0	0	0	1	1	20	10	100001	100026	2	.	1	1	.	.	.	.		1	1	.
1	1	1	0	1	1	1	1	0	1	18	10	100001	100026	2	.	1	4	.	.	.	.		1	1	.
1	1	1	0	0	0	0	0	1	1	20	10	100001	100027	2	.	2	1	.	.	.	.		2	1	.
1	1	1	0	0	0	0	0	1	1	20	10	100001	100027	2	.	2	2	.	.	2	.		2	1	.
1	1	1	0	0	0	0	0	1	1	35	10	100001	100026	2	.	1	1	.	.	3	.		1	1	.
1	1	1	0	1	1	1	0	1	1	18	10	100001	100026	2	.	3	4	.	.	.	.		2	1	.
1	1	1	0	0	0	0	0	0	1	24	10	100001	100027	2	.	2	4	.	.	2	.		2	1	.
1	1	1	0	1	1	1	1	1	1	17	10	100001	100026	2	.	3	5	.	.	.	.		1	1	.
1	1	1	0	0	0	0	0	1	1	24	10	100001	100025	2	.	3	3	.	.	.	.		2	1	.
1	1	1	0	1	1	1	0	1	1	18	10	100001	100026	2	.	3	4	.	.	.	.		1	1	.
1	1	1	0	1	1	1	0	1	1	26	10	100001	100025	2	.	2	4	.	.	2	.		1	1	.
1	1	1	0	0	.	0	0	1	1	28	10	100001	100025	2	.	1	1	.	.	1	.		1	1	.
1	1	1	0	0	0	0	0	1	1	28	10	100001	100025	2	.	1	1	.	.	2	.		2	1	.
1	1	1	0	0	0	0	0	1	1	30	10	100001	100025	2	.	1	1	.	.	3	.		2	1	.
1	1	1	0	0	0	0	0	1	1	28	10	100001	100025	2	.	1	2	.	.	3	.		1	1	.
1	1	1	0	0	0	0	0	1	1	30	10	100001	100025	2	.	1	4	.	.	3	.		1	1	.
1	1	1	0	0	.	0	0	1	1	20	10	100001	100025	2	.	1	2	.	.	2	.		1	1	.
1	0	1	0	0	0	0	0	1	1	30	10	100001	100025	2	.	1	4	.	.	3	.		1	1	.
1	1	1	0	0	1	0	0	1	1	24	10	100001	100028	2	.	1	4	.	.	2	.		0	0	.
1	1	0	0	0	0	0	0	0	1	18	10	100001	100028	2	.	1	1	.	.	.	.		0	0	.
1	1	1	0	0	0	0	0	0	1	23	10	100001	100028	2	.	3	5	.	.	2	.		0	0	.
1	0	1	0	0	0	0	0	0	1	21	10	100001	100028	2	.	1	1	.	.	2	.		0	0	.
1	1	1	0	0	1	0	0	1	1	21	10	100001	100028	2	.	1	4	.	.	1	.		0	0	.
1	1	1	0	1	1	1	0	1	1	20	10	100001	100028	2	.	1	4	.	.	1	.		0	0	.
1	1	1	0	0	0	0	0	1	1	21	10	100001	100028	2	.	1	4	.	.	1	.		0	0	.
1	1	1	0	0	1	0	0	1	1	28	10	100001	100028	2	.	1	1	.	.	2	.		0	0	.
1	0	1	0	0	0	0	0	0	1	24	10	100001	100028	2	.	1	3	.	.	1	.		0	0	.
1	0	1	0	0	0	0	0	0	1	35	10	100001	100028	2	.	1	1	.	.	2	.		0	0	.
1	0	1	0	0	0	0	0	0	1	21	10	100001	100028	2	.	1	1	.	.	1	.		0	0	.
1	0	1	0	0	0	0	0	0	1	22	10	100001	100028	2	.	1	1	.	.	1	.		0	0	.
1	1	1	0	0	1	0	0	1	1	25	10	100001	100028	2	.	1	1	.	.	2	.		0	0	.
1	1	1	0	0	1	0	0	1	1	26	10	100001	100028	2	.	1	1	.	.	2	.		0	0	.
1	1	1	0	0	1	0	0	1	1	18	10	100001	100028	2	.	1	1	.	.	.	.		0	0	.
1	1	1	0	0	0	0	0	0	1	18	10	100001	100026	2	.	1	1	.	.	.	.		1	1	.
1	1	1	0	1	1	1	0	1	1	18	10	100001	100026	2	.	2	5	.	.	.	.		1	1	.
1	1	1	0	0	0	0	0	0	1	25	10	100001	100026	2	.	1	4	.	.	2	.		2	1	.
1	1	1	0	1	1	1	0	1	1	17	10	100001	100026	2	.	3	4	.	.	.	.		1	1	.
1	1	1	0	0	0	0	0	0	1	18	10	100001	100026	2	.	.	4	.	.	.	.		1	1	.
1	1	1	0	0	0	0	0	0	1	25	10	100001	100026	2	.	2	1	.	.	1	.		2	1	.
1	1	0	0	0	0	0	0	1	1	32	10	100001	100026	2	.	3	5	.	.	2	.		1	1	.
1	1	0	0	0	1	0	0	0	1	22	10	100001	100030	2	.	3	3	.	.	.	.		0	0	.
1	1	1	0	0	0	0	0	0	1	30	10	100001	100027	2	.	1	1	.	.	2	.		1	1	.
1	1	1	0	0	0	0	0	0	1	30	10	100001	100027	2	.	1	1	.	.	2	.		2	1	.
1	1	1	0	0	1	0	0	0	1	18	10	100001	100030	2	.	1	4	.	.	.	.		0	0	.
1	1	1	0	0	0	0	0	0	1	25	10	100001	100027	2	.	1	1	.	.	2	.		2	1	.
1	1	1	0	1	1	1	0	1	1	26	10	100001	100025	2	.	1	5	.	.	2	.		2	1	.
1	1	1	0	0	.	0	0	1	1	30	10	100001	100025	2	.	1	1	.	.	3	.		1	1	.
1	1	1	0	0	0	0	0	1	1	28	10	100001	100029	2	.	1	3	.	.	2	.		0	0	.
1	1	1	0	0	.	0	0	1	1	28	10	100001	100029	2	.	1	3	.	.	2	.		0	0	.
1	1	1	0	1	1	1	0	1	1	30	10	100001	100029	2	.	1	1	.	.	3	.		0	0	.
1	0	0	0	0	0	0	0	1	1	22	10	100001	100030	2	.	3	5	.	.	1	.		0	0	.
1	0	1	0	0	0	0	0	1	1	19	10	100001	100030	2	.	1	1	.	.	.	.		0	0	.
1	0	0	0	1	1	1	0	1	1	23	10	100001	100030	2	.	2	1	.	.	2	.		0	0	.
1	0	1	0	0	0	0	0	1	1	18	10	100001	100030	2	.	2	1	.	.	.	.		0	0	.
1	0	0	0	0	0	0	0	1	1	19	10	100001	100030	2	.	1	1	.	.	1	.		0	0	.
1	1	0	0	0	1	0	0	0	1	32	10	100001	100030	2	.	1	3	.	.	2	.		0	0	.
1	0	0	0	0	0	0	0	1	1	20	10	100001	100030	2	.	1	4	.	.	.	.		0	0	.
1	0	1	0	0	1	1	0	1	1	23	10	100001	100030	2	.	1	1	.	.	2	.		0	0	.
1	1	1	0	0	0	0	0	1	1	26	10	100001	100025	2	.	1	2	.	.	2	.		2	1	.
1	1	1	0	0	0	0	0	1	1	30	10	100001	100025	2	.	1	2	.	.	3	.		2	1	.
1	1	1	0	1	1	1	0	1	1	24	10	100001	100025	2	.	1	5	.	.	1	.		1	1	.
1	1	1	0	0	1	0	0	1	1	26	10	100001	100025	2	.	1	5	.	.	1	.		1	1	.
1	1	1	0	0	0	0	0	1	1	26	10	100001	100025	2	.	1	4	.	.	1	.		1	1	.
1	1	1	0	1	1	1	0	1	1	24	10	100001	100025	2	.	1	1	.	.	.	.		2	1	.
1	1	1	0	1	.	1	0	1	1	28	10	100001	100025	2	.	1	5	.	.	2	.		2	1	.
1	0	1	0	0	.	0	0	1	1	25	10	100001	100025	2	.	1	3	.	.	.	.		2	1	.
1	1	1	0	0	.	0	0	0	1	24	10	100001	100025	2	.	1	3	.	.	1	.		2	1	.
1	1	1	0	1	1	1	0	1	1	25	10	100001	100029	2	.	1	1	.	.	2	.		0	0	.
1	0	0	0	1	1	1	0	1	1	20	10	100001	100026	2	.	1	2	.	.	1	.		2	1	.
1	1	1	0	1	1	1	0	1	1	20	10	100001	100029	2	.	1	1	.	.	2	.		0	0	.
1	0	1	0	0	0	0	0	1	1	28	10	100001	100029	2	.	3	4	.	.	2	.		0	0	.
1	1	1	0	1	1	1	0	1	1	20	10	100001	100026	2	.	1	4	.	.	.	.		2	1	.
1	1	1	0	0	0	0	0	1	1	20	10	100001	100026	2	.	2	1	.	.	1	.		2	1	.
1	1	1	0	0	0	0	0	0	1	18	10	100001	100027	2	.	1	3	.	.	.	.		2	1	.
1	1	1	0	0	0	0	0	1	1	19	10	100001	100026	2	.	2	1	.	.	.	.		1	1	.
1	1	1	0	1	1	1	0	1	1	20	10	100001	100027	2	.	2	4	.	.	1	.		2	1	.
1	1	1	0	0	0	0	0	0	1	20	10	100001	100026	2	.	2	4	.	.	.	.		2	1	.
1	1	1	0	0	0	0	0	0	1	28	10	100001	100027	2	.	2	3	.	.	2	.		1	1	.
1	1	0	0	1	1	1	0	1	1	30	10	100001	100026	2	.	3	5	.	.	2	.		1	1	.
1	1	1	0	0	1	0	0	1	1	20	10	100001	100027	2	.	2	1	.	.	1	.		2	1	.
1	1	1	0	1	1	1	1	1	1	18	10	100001	100026	2	.	2	1	.	.	.	.		1	1	.
1	1	1	0	0	0	0	0	0	1	20	10	100001	100027	2	.	1	1	.	.	1	.		2	1	.
1	1	1	0	1	1	0	0	1	1	22	10	100001	100027	2	.	1	2	.	.	1	.		1	1	.
1	1	1	0	0	0	0	0	0	1	22	10	100001	100027	2	.	1	1	.	.	2	.		1	1	.
1	1	1	0	1	1	1	1	1	1	20	10	100001	100027	2	.	1	4	.	.	.	.		1	1	.
1	0	1	0	1	1	1	0	1	1	22	10	100001	100028	2	.	1	1	.	.	1	.		0	0	.
1	1	1	0	1	1	1	0	1	1	27	10	100001	100028	2	.	1	1	.	.	3	.		0	0	.
1	0	1	0	1	1	1	0	1	1	21	10	100001	100028	2	.	2	4	.	.	2	.		0	0	.
1	1	1	0	0	1	0	0	1	1	18	10	100001	100028	2	.	1	3	.	.	1	.		0	0	.
1	1	1	0	0	1	0	0	1	1	22	10	100001	100028	2	.	1	4	.	.	1	.		0	0	.
1	0	1	0	0	0	1	0	0	1	21	10	100001	100028	2	.	1	1	.	.	1	.		0	0	.
1	1	1	0	0	0	0	0	0	1	20	10	100001	100028	2	.	1	3	.	.	1	.		0	0	.
1	0	1	0	0	0	0	0	0	1	32	10	100001	100028	2	.	1	1	.	.	2	.		0	0	.
1	0	1	0	1	0	1	0	1	1	22	10	100001	100028	2	.	2	1	.	.	1	.		0	0	.
1	0	1	0	0	0	0	0	0	1	21	10	100001	100028	2	.	1	1	.	.	1	.		0	0	.
1	0	1	0	0	0	0	0	0	1	27	10	100001	100028	2	.	1	1	.	.	2	.		0	0	.
1	0	1	0	0	0	0	0	0	1	25	10	100001	100028	2	.	1	1	.	.	2	.		0	0	.
1	1	1	0	0	0	0	0	0	1	26	10	100001	100028	2	.	1	1	.	.	2	.		0	0	.
1	0	1	0	0	0	0	0	0	1	30	10	100001	100028	2	.	1	1	.	.	2	.		0	0	.
1	0	0	0	1	0	1	0	1	1	19	10	100001	100028	2	.	1	4	.	.	.	.		0	0	.
1	0	1	0	1	0	1	0	1	1	18	10	100001	100028	2	.	2	5	.	.	.	.		0	0	.
1	1	1	0	1	0	1	0	1	1	30	10	100001	100028	2	.	1	1	.	.	2	.		0	0	.
1	1	1	0	1	1	1	0	1	1	21	10	100001	100028	2	.	2	4	.	.	1	.		0	0	.
1	1	1	0	1	1	1	0	1	1	23	10	100001	100028	2	.	1	1	.	.	2	.		0	0	.
1	1	1	0	1	1	1	0	1	1	26	10	100001	100028	2	.	1	1	.	.	2	.		0	0	.
1	0	0	0	0	0	0	0	0	1	20	10	100001	100028	2	.	1	4	.	.	1	.		0	0	.
1	1	1	0	0	0	0	0	0	1	23	10	100001	100028	2	.	1	1	.	.	2	.		0	0	.
1	1	0	0	0	0	0	0	0	1	17	10	100001	100028	2	.	1	4	.	.	.	.		0	0	.
1	0	1	0	0	0	0	0	0	1	25	10	100001	100028	2	.	1	1	.	.	1	.		0	0	.
1	1	1	0	0	0	0	0	0	1	33	10	100001	100028	2	.	1	2	.	.	2	.		0	0	.
1	0	0	0	0	0	0	0	0	1	29	10	100001	100028	2	.	1	2	.	.	1	.		0	0	.
1	1	0	0	0	0	0	0	0	1	27	10	100001	100028	2	.	1	2	.	.	2	.		0	0	.
1	1	1	0	0	1	0	0	1	1	25	10	100001	100028	2	.	1	4	.	.	2	.		0	0	.
1	1	1	0	0	1	0	0	1	1	22	10	100001	100028	2	.	1	3	.	.	2	.		0	0	.
1	1	1	0	0	1	0	0	1	1	38	10	100001	100028	2	.	1	1	.	.	2	.		0	0	.
1	1	1	0	0	1	0	0	1	1	25	10	100001	100028	2	.	1	4	.	.	1	.		0	0	.
1	0	1	0	1	1	1	0	1	1	19	10	100001	100028	2	.	1	1	.	.	.	.		0	0	.
1	1	1	0	1	.	1	0	1	1	25	10	100001	100028	2	.	1	1	.	.	2	.		0	0	.
1	1	0	0	0	0	0	0	0	1	17	10	100001	100027	2	.	1	1	.	.	.	.		2	1	.
1	1	0	0	0	0	0	0	0	1	20	10	100001	100027	2	.	1	1	.	.	2	.		2	1	.
1	1	1	0	1	1	1	0	1	1	20	10	100001	100026	2	.	3	5	.	.	.	.		1	1	.
1	1	1	0	0	0	0	0	0	1	25	10	100001	100026	2	.	1	3	.	.	2	.		2	1	.
1	1	0	0	0	0	0	0	0	1	22	10	100001	100027	2	.	1	2	.	.	2	.		2	1	.
1	1	0	0	1	1	1	0	1	1	18	10	100001	100027	2	.	3	5	.	.	.	.		1	1	.
1	1	1	0	0	0	0	0	0	1	25	10	100001	100027	2	.	1	1	.	.	2	.		1	1	.
1	1	0	0	0	0	0	0	0	1	26	10	100001	100027	2	.	1	2	.	.	2	.		2	1	.
1	1	0	0	0	0	0	0	0	1	19	10	100001	100026	2	.	1	1	.	.	.	.		1	1	.
1	1	1	0	1	1	1	0	1	1	17	10	100001	100026	2	.	3	5	.	.	.	.		1	1	.
1	1	0	0	0	0	0	0	0	1	20	10	100001	100026	2	.	2	5	.	.	1	.		1	1	.
1	1	0	0	0	0	0	0	1	1	20	10	100001	100026	2	.	1	1	.	.	.	.		1	1	.
1	1	0	0	0	0	0	0	0	1	25	10	100001	100027	2	.	1	3	.	.	2	.		1	1	.
1	1	1	0	0	0	0	0	0	1	20	10	100001	100026	2	.	2	1	.	.	2	.		1	1	.
1	1	0	0	0	1	0	0	0	1	22	10	100001	100026	2	.	2	4	.	.	1	.		1	1	.
1	1	1	0	0	0	0	0	1	1	22	10	100001	100027	2	.	1	1	.	.	1	.		1	1	.
1	1	1	0	0	0	0	0	1	1	28	10	100001	100027	3	.	1	1	.	.	2	.		2	1	.
1	1	1	0	0	0	0	0	1	1	28	10	100001	100027	3	.	1	1	.	.	2	.		2	1	.
1	1	1	0	0	1	0	0	0	1	26	10	100001	100027	2	.	1	1	.	.	2	.		2	1	.
1	1	0	0	1	1	1	1	1	1	25	10	100001	100026	2	.	1	3	.	.	2	.		2	1	.
1	1	0	0	1	1	1	1	1	1	18	10	100001	100026	2	.	1	1	.	.	.	.		1	1	.
1	1	0	0	0	0	0	0	0	1	18	10	100001	100026	2	.	1	1	.	.	.	.		1	1	.
1	1	1	0	1	1	1	0	1	1	22	10	100001	100026	2	.	3	5	.	.	1	.		1	1	.
1	1	1	0	0	0	0	0	1	1	20	10	100001	100026	2	.	2	5	.	.	.	.		1	1	.
1	1	0	0	1	1	1	0	1	1	20	10	100001	100026	2	.	2	1	.	.	1	.		1	1	.
1	1	0	0	1	1	1	0	1	1	18	10	100001	100026	2	.	3	5	.	.	.	.		1	1	.
1	1	1	0	0	0	0	0	1	1	26	10	100001	100026	2	.	1	1	.	.	2	.		1	1	.
1	1	1	0	0	0	0	0	1	1	20	10	100001	100026	2	.	2	1	.	.	1	.		2	1	.
1	1	0	0	0	0	0	0	0	1	25	10	100001	100026	2	.	1	1	.	.	2	.		2	1	.
1	1	0	0	0	0	0	0	0	1	20	10	100001	100026	2	.	1	1	.	.	1	.		2	1	.
1	1	0	0	1	1	1	0	1	1	20	10	100001	100026	2	.	2	3	.	.	.	.		1	1	.
1	1	1	0	1	1	1	0	1	1	22	10	100001	100026	2	.	3	5	.	.	1	.		1	1	.
1	1	1	0	0	0	0	0	0	1	24	10	100001	100027	2	.	1	1	.	.	2	.		1	1	.
1	1	1	0	0	.	0	0	1	1	28	10	100001	100025	2	.	1	2	.	.	1	.		1	1	.
1	0	0	0	0	1	0	0	1	1	24	10	100001	100025	2	.	1	1	.	.	2	.		1	1	.
1	1	1	0	0	.	0	0	1	1	24	10	100001	100029	2	.	1	2	.	.	.	.		0	0	.
1	1	1	0	1	.	1	0	1	1	30	10	100001	100025	2	.	1	4	.	.	2	.		2	1	.
1	1	1	0	0	0	0	0	1	1	28	10	100001	100025	2	.	1	3	.	.	2	.		2	1	.
1	1	1	0	1	.	1	0	1	1	28	10	100001	100025	2	.	1	2	.	.	2	.		2	1	.
1	1	1	0	1	.	1	0	1	1	30	10	100001	100025	2	.	1	1	.	.	3	.		2	1	.
1	1	1	0	0	0	0	0	1	1	24	10	100001	100025	2	.	1	1	.	.	.	.		1	1	.
1	1	1	0	0	0	0	0	0	1	28	10	100001	100025	2	.	1	2	.	.	2	.		1	1	.
1	1	1	0	0	.	0	0	1	1	30	10	100001	100025	2	.	1	1	.	.	3	.		2	1	.
1	1	1	0	0	.	0	0	1	1	22	10	100001	100025	2	.	1	4	.	.	.	.		1	1	.
1	1	1	0	1	.	1	0	1	1	24	10	100001	100025	2	.	1	4	.	.	.	.		1	1	.
1	1	1	0	0	.	0	0	1	1	26	10	100001	100025	2	.	1	1	.	.	.	.		2	1	.
1	1	1	0	1	.	0	0	1	1	30	10	100001	100025	2	.	1	2	.	.	3	.		1	1	.
1	0	0	0	1	1	1	0	1	1	24	10	100001	100025	2	.	1	4	.	.	.	.		1	1	.
1	1	1	0	0	0	0	0	1	1	22	10	100001	100025	2	.	1	1	.	.	.	.		1	1	.
1	1	1	0	1	1	0	0	0	1	20	10	100001	100025	2	.	1	4	.	.	1	.		1	1	.
1	0	0	0	0	0	0	0	1	1	21	10	100001	100030	2	.	1	1	.	.	1	.		0	0	.
1	0	0	0	1	1	1	0	1	1	21	10	100001	100030	2	.	3	3	.	.	1	.		0	0	.
1	0	0	0	0	0	0	0	1	1	22	10	100001	100030	2	.	1	1	.	.	1	.		0	0	.
1	0	0	0	0	0	0	0	1	1	25	10	100001	100030	2	.	1	2	.	.	1	.		0	0	.
1	0	1	0	0	0	0	0	1	1	22	10	100001	100030	2	.	1	1	.	.	1	.		0	0	.
1	0	1	0	0	0	0	0	1	1	19	10	100001	100030	2	.	1	3	.	.	.	.		0	0	.
1	0	1	0	0	0	0	0	1	1	26	10	100001	100030	2	.	1	1	.	.	2	.		0	0	.
1	0	0	0	0	0	0	0	0	1	32	10	100001	100030	2	.	1	2	.	.	3	.		0	0	.
1	1	0	0	0	0	0	0	0	1	18	10	100001	100030	2	.	1	3	.	.	.	.		0	0	.
1	1	0	0	0	0	0	0	1	1	20	10	100001	100027	2	.	3	4	.	.	1	.		1	1	.
1	1	1	0	0	1	0	0	1	1	25	10	100001	100027	2	.	3	4	.	.	2	.		2	1	.
1	1	0	0	0	0	0	0	0	1	22	10	100001	100027	2	.	1	2	.	.	2	.		1	1	.
1	1	1	0	0	1	1	0	0	1	22	10	100001	100027	2	.	2	1	.	.	2	.		1	1	.
1	1	0	0	0	0	0	0	0	1	22	10	100001	100026	2	.	1	4	.	.	.	.		1	1	.
1	1	1	0	0	.	0	0	1	1	26	10	100001	100029	2	.	1	3	.	.	2	.		0	0	.
1	1	1	0	0	.	0	0	1	1	24	10	100001	100029	2	.	1	3	.	.	.	.		0	0	.
1	1	1	0	0	.	0	0	1	1	28	10	100001	100029	2	.	1	4	.	.	2	.		0	0	.
1	1	1	0	0	0	0	0	1	1	28	10	100001	100029	2	.	1	3	.	.	2	.		0	0	.
1	0	1	0	0	1	0	0	1	1	35	10	100001	100029	2	.	1	2	.	.	3	.		0	0	.
1	1	0	0	1	1	1	0	1	1	20	10	100001	100029	2	.	1	2	.	.	1	.		0	0	.
1	0	1	0	0	0	0	0	0	1	16	10	100001	100029	2	.	1	1	.	.	.	.		0	0	.
1	1	1	0	0	1	0	0	0	1	24	10	100001	100029	2	.	1	1	.	.	2	.		0	0	.
1	1	1	0	1	1	1	0	1	1	25	10	100001	100029	2	.	2	1	.	.	2	.		0	0	.
1	1	1	0	0	.	0	0	1	1	20	10	100001	100025	2	.	1	1	.	.	.	.		2	1	.
0	.	.	0	1	.	0	.	.	1	21	10	100001	100030	2	.	.	3	.	.	.	.		0	0	.
1	.	1	0	0	.	0	0	1	1	31	10	100001	100030	2	.	.	1	.	.	1	.		0	0	.
0	.	.	0	0	0	0	.	.	1	27	10	100001	100030	2	.	.	2	.	.	2	.		0	0	.
0	.	.	0	1	1	1	.	.	1	20	10	100001	100030	2	.	3	3	.	.	.	.		0	0	.
0	.	.	0	1	.	0	.	.	1	18	10	100001	100026	2	.	3	3	.	.	.	.		1	1	.
0	.	.	0	0	1	1	.	.	1	19	10	100001	100026	2	.	.	3	.	.	.	.		2	1	.
1	0	0	0	0	0	0	0	0	1	30	10	100001	100029	2	.	.	1	.	.	2	.		0	0	.
1	.	1	0	0	0	0	0	1	1	30	10	100001	100029	2	.	.	1	.	.	2	.		0	0	.
1	1	0	0	0	.	0	1	1	1	20	10	100001	100025	2	.	.	1	.	.	.	.		1	1	.
0	.	.	0	0	0	0	.	.	1	22	10	100001	100029	2	.	.	1	.	.	1	.		0	0	.
0	.	.	0	1	1	1	.	.	1	19	10	100001	100030	2	.	3	3	.	.	1	.		0	0	.
0	.	.	0	0	0	0	.	.	1	26	10	100001	100028	2	.	.	1	.	.	1	.		0	0	.
0	.	.	0	1	1	1	.	.	1	20	10	100001	100026	2	.	2	4	.	.	2	.		2	1	.
1	1	0	0	0	0	0	0	0	1	30	10	100001	100026	2	.	3	2	.	.	1	.		2	1	.
1	1	1	0	1	1	1	0	1	1	19	10	100001	100028	2	.	2	4	.	.	1	.		0	0	.
1	.	1	0	0	0	0	0	1	1	19	10	100001	100028	2	.	.	1	.	.	.	.		0	0	.
1	.	1	0	1	1	1	0	.	1	18	10	100001	100027	2	.	2	3	.	.	.	.		1	1	.
1	.	1	0	1	1	1	0	1	1	19	10	100001	100030	2	.	2	1	.	.	.	.		0	0	.
1	1	0	0	0	0	0	0	1	1	16	10	100001	100030	2	.	2	3	.	.	.	.		0	0	.
0	.	.	0	0	1	0	.	.	1	28	10	100001	100025	2	.	.	3	.	.	2	.		1	1	.
0	.	.	0	1	1	1	.	.	1	18	10	100001	100030	2	.	.	1	.	.	.	.		0	0	.
0	.	.	0	0	1	1	.	.	1	17	10	100001	100026	2	.	.	3	.	.	.	.		2	1	.
0	.	.	0	1	1	1	.	.	1	33	10	100001	100027	2	.	.	1	.	.	2	.		1	1	.
1	1	1	0	0	1	0	0	0	1	20	10	100001	100026	2	.	3	4	.	.	1	.		2	1	.
1	1	1	0	0	0	0	0	1	1	35	10	100001	100026	2	.	1	1	.	.	2	.		1	1	.
1	1	1	0	0	0	0	0	0	1	30	10	100001	100029	2	.	1	4	.	.	2	.		0	0	.
1	1	1	0	0	0	0	0	1	1	25	10	100001	100029	2	.	1	1	.	.	1	.		0	0	.
1	1	1	0	0	0	0	0	1	1	24	10	100001	100029	2	.	1	1	.	.	2	.		0	0	.
1	0	1	0	0	0	0	0	1	1	25	10	100001	100029	2	.	1	2	.	.	2	.		0	0	.
1	1	1	0	1	1	1	0	1	1	26	10	100001	100029	2	.	3	4	.	.	2	.		0	0	.
1	1	1	0	1	.	1	0	0	1	28	10	100001	100029	2	.	1	2	.	.	2	.		0	0	.
1	1	1	0	0	.	0	0	1	1	22	10	100001	100029	2	.	1	2	.	.	.	.		0	0	.
1	1	1	1	0	0	0	0	1	1	22	10	100001	100030	2	.	3	5	.	.	.	.		0	0	.
1	1	1	0	1	1	1	0	1	1	30	10	100001	100030	2	.	3	3	.	.	2	.		0	0	.
1	1	1	0	0	1	0	0	1	1	20	10	100001	100030	2	.	1	1	.	.	.	.		0	0	.
1	1	1	0	0	0	0	0	1	1	26	10	100001	100030	2	.	1	1	.	.	2	.		0	0	.
1	1	0	0	0	0	0	0	0	1	20	10	100001	100027	2	.	1	1	.	.	1	.		2	1	.
1	1	0	0	0	0	0	0	1	1	21	10	100001	100027	2	.	2	1	.	.	1	.		2	1	.
1	1	1	0	0	0	0	0	0	1	20	10	100001	100027	2	.	2	3	.	.	1	.		2	1	.
1	1	1	0	0	0	0	0	0	1	25	10	100001	100027	2	.	1	2	.	.	2	.		2	1	.
1	1	0	0	0	0	0	0	0	1	27	10	100001	100030	2	.	1	1	.	.	2	.		0	0	.
1	1	0	0	1	1	1	1	1	1	17	10	100001	100026	2	.	3	5	.	.	.	.		1	1	.
1	1	1	0	1	1	1	0	1	1	18	10	100001	100026	2	.	2	4	.	.	.	.		2	1	.
1	1	1	0	0	0	0	0	1	1	20	10	100001	100026	2	.	1	2	.	.	.	.		2	1	.
1	1	1	0	0	1	0	0	0	1	20	10	100001	100027	2	.	1	2	.	.	1	.		2	1	.
1	1	1	0	1	1	1	0	1	1	18	10	100001	100027	2	.	1	2	.	.	1	.		1	1	.
1	1	0	0	1	1	1	0	1	1	20	10	100001	100027	2	.	1	4	.	.	1	.		2	1	.
1	1	1	0	0	0	0	0	1	1	26	10	100001	100027	2	.	2	4	.	.	2	.		1	1	.
1	1	1	0	1	1	1	0	1	1	18	10	100001	100026	2	.	1	2	.	.	1	.		2	1	.
1	1	1	0	0	0	0	0	1	1	21	10	100001	100026	2	.	3	4	.	.	.	.		2	1	.
1	1	1	0	1	1	1	0	1	1	20	10	100001	100026	2	.	2	4	.	.	.	.		1	1	.
1	1	0	0	0	0	0	0	1	1	28	10	100001	100027	2	.	2	2	.	.	2	.		2	1	.
1	1	1	0	0	0	0	0	0	1	25	10	100001	100027	2	.	1	1	.	.	2	.		2	1	.
1	1	1	0	0	0	0	0	1	1	26	10	100001	100026	2	.	1	1	.	.	2	.		2	1	.
1	1	0	0	1	1	0	0	1	1	25	10	100001	100026	2	.	1	2	.	.	2	.		2	1	.
1	1	0	0	0	1	0	0	0	1	20	10	100001	100027	2	.	1	1	.	.	1	.		1	1	.
1	1	0	0	1	1	1	1	1	1	20	10	100001	100026	2	.	2	5	.	.	.	.		1	1	.
1	1	0	0	0	0	0	0	0	1	22	10	100001	100027	2	.	2	3	.	.	1	.		1	1	.
1	1	1	0	1	1	1	0	1	1	28	10	100001	100027	2	.	3	4	.	.	2	.		1	1	.
1	1	1	0	1	0	0	0	1	1	26	10	100001	100027	2	.	1	1	.	.	2	.		1	1	.
1	1	1	0	0	0	0	0	0	1	18	10	100001	100025	2	.	1	5	.	.	.	.		1	1	.
1	1	1	0	0	0	0	0	1	1	30	10	100001	100025	2	.	1	2	.	.	2	.		1	1	.
1	1	1	0	0	.	0	0	0	1	28	10	100001	100025	2	.	1	1	.	.	2	.		1	1	.
1	1	1	0	0	0	0	0	1	1	24	10	100001	100025	2	.	1	3	.	.	1	.		2	1	.
1	1	1	0	0	.	0	0	1	1	28	10	100001	100025	2	.	2	1	.	.	2	.		1	1	.
1	1	1	0	0	.	0	0	1	1	28	10	100001	100025	2	.	1	2	.	.	2	.		1	1	.
1	1	1	0	1	.	1	0	0	1	22	10	100001	100025	2	.	1	4	.	.	1	.		2	1	.
1	1	1	0	0	.	0	0	1	1	26	10	100001	100025	2	.	1	1	.	.	2	.		1	1	.
1	1	1	0	0	.	0	0	1	1	28	10	100001	100025	2	.	1	1	.	.	2	.		1	1	.
1	1	1	0	0	0	0	0	1	1	24	10	100001	100025	2	.	1	1	.	.	.	.		2	1	.
1	1	0	0	0	.	0	0	1	1	18	10	100001	100025	2	.	3	3	.	.	.	.		2	1	.
1	1	1	0	0	0	0	0	1	1	30	10	100001	100025	2	.	1	1	.	.	2	.		1	1	.
1	1	1	0	0	.	0	0	1	1	19	10	100001	100025	2	.	2	4	.	.	.	.		1	1	.
1	1	1	0	1	1	1	0	1	1	30	10	100001	100025	2	.	1	1	.	.	2	.		2	1	.
1	1	1	0	0	.	0	0	1	1	30	10	100001	100025	2	.	1	4	.	.	3	.		2	1	.
1	1	0	0	0	.	0	0	1	1	20	10	100001	100025	2	.	1	1	.	.	.	.		2	1	.
1	1	1	0	0	.	0	0	1	1	20	10	100001	100025	2	.	2	1	.	.	1	.		2	1	.
1	1	1	0	0	0	0	0	1	1	20	10	100001	100025	2	.	1	3	.	.	.	.		1	1	.
1	1	1	0	1	.	1	0	1	1	26	10	100001	100025	2	.	1	5	.	.	2	.		1	1	.
1	1	0	0	1	1	1	0	1	1	26	10	100001	100025	2	.	1	1	.	.	1	.		2	1	.
1	1	1	0	0	0	0	0	1	1	20	10	100001	100025	2	.	1	1	.	.	1	.		2	1	.
1	1	1	0	0	.	0	0	1	1	22	10	100001	100025	2	.	3	5	.	.	2	.		1	1	.
1	1	1	0	1	1	0	0	1	1	23	10	100001	100025	2	.	3	3	.	.	1	.		2	1	.
1	1	1	0	1	1	1	0	1	1	19	10	100001	100025	2	.	3	5	.	.	.	.		1	1	.
1	1	1	0	0	0	0	0	0	1	24	10	100001	100028	2	.	1	2	.	.	2	.		0	0	.
1	1	0	0	0	0	0	0	0	1	20	10	100001	100028	2	.	1	2	.	.	1	.		0	0	.
1	0	1	0	0	0	0	0	0	1	20	10	100001	100028	2	.	3	5	.	.	1	.		0	0	.
1	0	1	0	0	0	0	0	0	1	19	10	100001	100028	2	.	1	1	.	.	.	.		0	0	.
1	0	1	0	0	0	0	0	0	1	25	10	100001	100028	2	.	2	1	.	.	2	.		0	0	.
1	1	0	0	0	1	0	0	0	1	26	10	100001	100026	2	.	1	1	.	.	3	.		1	1	.
1	1	1	0	0	1	0	0	0	1	19	10	100001	100027	2	.	2	1	.	.	1	.		1	1	.
1	1	0	0	0	0	0	0	0	1	25	10	100001	100027	2	.	1	4	.	.	2	.		1	1	.
1	1	1	0	0	0	0	0	0	1	20	10	100001	100027	2	.	1	1	.	.	.	.		1	1	.
1	1	1	0	1	1	1	0	1	1	26	10	100001	100026	2	.	1	5	.	.	2	.		1	1	.
1	1	1	0	0	1	0	0	0	1	24	10	100001	100029	2	.	1	1	.	.	2	.		0	0	.
1	1	1	0	0	1	0	0	1	1	23	10	100001	100029	2	.	1	1	.	.	1	.		0	0	.
1	1	1	0	1	1	0	0	1	1	23	10	100001	100029	2	.	1	1	.	.	1	.		0	0	.
1	1	1	0	0	1	0	0	0	1	25	10	100001	100026	2	.	1	5	.	.	1	.		1	1	.
1	1	1	0	0	0	0	0	0	1	23	10	100001	100029	2	.	1	1	.	.	1	.		0	0	.
1	1	1	0	0	0	0	0	1	1	20	10	100001	100029	2	.	1	1	.	.	1	.		0	0	.
1	0	1	0	0	.	0	0	1	1	26	10	100001	100029	2	.	2	3	.	.	1	.		0	0	.
1	1	1	0	1	1	1	0	1	1	22	10	100001	100029	2	.	3	5	.	.	1	.		0	0	.
1	1	1	0	0	1	0	0	1	1	21	10	100001	100028	2	.	1	3	.	.	1	.		0	0	.
1	0	1	0	1	1	1	0	1	1	19	10	100001	100028	2	.	1	5	.	.	1	.		0	0	.
1	0	1	0	0	0	0	0	0	1	19	10	100001	100028	2	.	1	5	.	.	1	.		0	0	.
1	1	0	0	0	0	0	0	0	1	16	10	100001	100028	2	.	1	4	.	.	.	.		0	0	.
1	0	1	0	0	0	0	0	0	1	24	10	100001	100028	2	.	1	4	.	.	1	.		0	0	.
1	0	1	0	0	0	0	0	0	1	23	10	100001	100028	2	.	1	3	.	.	2	.		0	0	.
1	0	1	0	0	0	0	0	0	1	19	10	100001	100028	2	.	1	3	.	.	1	.		0	0	.
1	0	0	0	0	0	0	0	0	1	19	10	100001	100028	2	.	1	2	.	.	1	.		0	0	.
1	0	0	0	0	0	0	0	0	1	21	10	100001	100028	2	.	1	4	.	.	2	.		0	0	.
1	1	0	0	0	0	0	0	0	1	20	10	100001	100028	2	.	1	4	.	.	1	.		0	0	.
1	1	1	0	0	1	0	0	1	1	20	10	100001	100028	2	.	2	2	.	.	1	.		0	0	.
1	1	1	0	1	1	1	0	1	1	35	10	100001	100028	2	.	3	5	.	.	.	.		0	0	.
1	1	1	0	0	1	0	0	1	1	19	10	100001	100028	2	.	1	2	.	.	1	.		0	0	.
1	1	1	0	1	1	1	0	1	1	25	10	100001	100028	2	.	1	3	.	.	2	.		0	0	.
1	1	1	0	1	1	1	0	1	1	25	10	100001	100028	2	.	1	5	.	.	2	.		0	0	.
1	1	1	0	1	1	1	0	1	1	19	10	100001	100028	2	.	3	3	.	.	1	.		0	0	.
1	1	1	0	1	1	1	0	1	1	25	10	100001	100028	2	.	1	1	.	.	1	.		0	0	.
1	1	1	0	0	0	0	0	0	1	20	10	100001	100028	2	.	1	5	.	.	1	.		0	0	.
1	0	1	0	1	0	0	0	0	1	23	10	100001	100028	2	.	1	3	.	.	2	.		0	0	.
1	1	0	0	1	0	1	0	0	1	25	10	100001	100028	2	.	3	5	.	.	2	.		0	0	.
1	1	1	0	0	0	0	0	0	1	26	10	100001	100028	2	.	1	1	.	.	2	.		0	0	.
1	0	1	0	0	0	0	0	0	1	19	10	100001	100028	2	.	1	1	.	.	.	.		0	0	.
1	0	1	0	0	0	0	0	0	1	24	10	100001	100028	2	.	3	3	.	.	2	.		0	0	.
1	0	1	0	0	0	0	0	0	1	19	10	100001	100028	2	.	1	1	.	.	.	.		0	0	.
1	1	1	0	0	0	0	0	0	1	22	10	100001	100028	2	.	1	1	.	.	1	.		0	0	.
1	0	1	0	0	0	0	0	0	1	18	10	100001	100028	2	.	1	1	.	.	.	.		0	0	.
1	1	1	0	0	1	0	0	1	1	27	10	100001	100028	2	.	1	1	.	.	2	.		0	0	.
1	1	1	0	1	1	1	0	1	1	30	10	100001	100028	2	.	1	1	.	.	3	.		0	0	.
1	1	0	0	1	1	1	0	1	1	36	10	100001	100028	2	.	3	4	.	.	3	.		0	0	.
1	1	1	0	1	1	1	0	1	1	24	10	100001	100028	2	.	3	3	.	.	1	.		0	0	.
1	1	1	0	1	1	1	0	1	1	18	10	100001	100027	2	.	1	1	.	.	.	.		1	1	.
1	0	0	0	0	0	0	0	0	1	18	10	100001	100027	2	.	1	1	.	.	.	.		1	1	.
1	1	1	0	0	0	0	0	0	1	16	10	100001	100026	2	.	1	1	.	.	.	.		1	1	.
1	1	1	0	0	0	0	0	0	1	20	10	100001	100026	2	.	1	1	.	.	2	.		1	1	.
1	1	1	0	1	1	1	0	1	1	18	10	100001	100026	2	.	1	2	.	.	.	.		2	1	.
1	1	1	0	0	0	0	0	0	1	23	10	100001	100027	2	.	1	4	.	.	1	.		2	1	.
1	1	1	0	1	1	1	0	1	1	22	10	100001	100027	2	.	3	4	.	.	1	.		2	1	.
1	1	1	0	0	1	0	0	1	1	30	10	100001	100026	2	.	3	5	.	.	2	.		1	1	.
1	1	0	0	0	0	0	0	0	1	20	10	100001	100027	2	.	1	1	.	.	2	.		1	1	.
1	1	1	0	1	1	1	0	1	1	18	10	100001	100027	2	.	2	2	.	.	.	.		1	1	.
1	1	1	0	0	0	0	0	0	1	30	10	100001	100027	2	.	1	1	.	.	2	.		2	1	.
1	1	1	0	0	0	0	0	1	1	18	10	100001	100026	2	.	1	1	.	.	1	.		2	1	.
1	1	1	0	0	0	0	0	1	1	25	10	100001	100026	2	.	1	1	.	.	2	.		2	1	.
1	1	1	0	0	1	1	0	1	1	27	10	100001	100026	2	.	2	1	.	.	2	.		2	1	.
1	1	0	0	0	0	0	0	1	1	20	10	100001	100027	2	.	1	1	.	.	.	.		2	1	.
1	1	0	0	0	0	0	0	0	1	17	10	100001	100026	2	.	1	1	.	.	.	.		1	1	.
1	1	1	0	0	0	0	0	0	1	18	10	100001	100026	2	.	2	2	.	.	.	.		1	1	.
1	1	1	0	0	0	0	0	0	1	25	10	100001	100026	2	.	1	1	.	.	2	.		2	1	.
1	1	0	0	0	0	0	0	1	1	28	10	100001	100026	2	.	1	1	.	.	2	.		2	1	.
1	1	0	0	0	0	0	0	1	1	22	10	100001	100027	2	.	2	4	.	.	1	.		2	1	.
1	1	0	0	1	1	1	0	1	1	20	10	100001	100027	2	.	1	5	.	.	.	.		2	1	.
1	1	1	0	0	0	0	0	0	1	25	10	100001	100026	2	.	1	4	.	.	2	.		1	1	.
1	1	0	0	1	1	1	0	1	1	30	10	100001	100026	2	.	1	1	.	.	2	.		1	1	.
1	1	1	0	1	1	1	0	1	1	24	10	100001	100025	2	.	3	5	.	.	1	.		1	1	.
1	1	1	0	1	1	1	0	1	1	19	10	100001	100025	2	.	1	5	.	.	.	.		1	1	.
1	1	1	0	0	0	0	0	1	1	26	10	100001	100025	2	.	1	1	.	.	1	.		1	1	.
1	1	1	0	0	0	0	0	1	1	22	10	100001	100025	2	.	1	2	.	.	.	.		2	1	.
1	1	1	0	0	1	0	0	1	1	21	10	100001	100025	2	.	1	4	.	.	.	.		1	1	.
1	1	1	0	1	1	1	0	1	1	22	10	100001	100025	2	.	1	4	.	.	.	.		2	1	.
1	1	1	0	0	0	0	0	1	1	32	10	100001	100025	2	.	1	1	.	.	2	.		2	1	.
1	1	1	0	1	1	1	0	1	1	24	10	100001	100025	2	.	1	3	.	.	1	.		1	1	.
1	1	1	0	0	0	0	0	1	1	32	10	100001	100025	2	.	1	1	.	.	3	.		2	1	.
1	1	1	0	0	.	0	0	1	1	26	10	100001	100025	2	.	1	4	.	.	1	.		1	1	.
1	1	1	0	1	.	1	0	1	1	20	10	100001	100025	2	.	1	3	.	.	1	.		1	1	.
1	1	1	0	0	1	0	0	1	1	28	10	100001	100025	2	.	1	4	.	.	2	.		1	1	.
1	1	1	0	1	1	1	0	0	1	21	10	100001	100025	2	.	1	2	.	.	.	.		1	1	.
1	1	1	0	0	.	0	0	1	1	26	10	100001	100025	2	.	1	3	.	.	1	.		1	1	.
1	0	1	0	0	1	0	0	1	1	30	10	100001	100025	2	.	1	4	.	.	2	.		1	1	.
1	1	0	0	0	0	0	0	0	1	23	10	100001	100030	2	.	1	1	.	.	2	.		0	0	.
1	0	1	0	0	0	0	0	1	1	32	10	100001	100030	2	.	1	2	.	.	3	.		0	0	.
1	1	1	0	0	0	0	0	0	1	22	10	100001	100030	2	.	1	1	.	.	1	.		0	0	.
1	1	1	0	0	0	0	0	0	1	25	10	100001	100030	2	.	1	1	.	.	2	.		0	0	.
1	0	0	1	1	1	1	0	0	1	27	10	100001	100030	2	.	3	5	.	.	1	.		0	0	.
1	0	0	0	0	0	0	0	1	1	27	10	100001	100030	2	.	1	3	.	.	2	.		0	0	.
1	0	1	0	1	1	1	0	1	1	26	10	100001	100030	2	.	3	1	.	.	2	.		0	0	.
1	0	1	0	0	1	0	0	1	1	19	10	100001	100030	2	.	3	4	.	.	.	.		0	0	.
1	0	1	0	0	0	0	0	0	1	22	10	100001	100030	2	.	1	1	.	.	1	.		0	0	.
1	1	0	0	0	0	0	0	0	1	20	10	100001	100027	2	.	2	4	.	.	.	.		2	1	.
1	1	1	0	0	1	0	0	1	1	23	10	100001	100027	2	.	1	1	.	.	1	.		2	1	.
1	1	0	0	0	1	0	0	1	1	28	10	100001	100027	2	.	1	1	.	.	2	.		1	1	.
1	1	1	0	0	1	0	0	0	1	30	10	100001	100027	2	.	1	1	.	.	2	.		1	1	.
1	1	1	0	0	0	0	0	1	1	25	10	100001	100029	2	.	1	1	.	.	1	.		0	0	.
1	1	1	0	1	.	1	0	1	1	24	10	100001	100029	2	.	3	5	.	.	2	.		0	0	.
1	1	1	0	1	1	1	0	1	1	25	10	100001	100029	2	.	3	5	.	.	.	.		0	0	.
1	1	1	0	1	0	0	0	0	1	20	10	100001	100029	2	.	1	3	.	.	.	.		0	0	.
1	1	1	0	1	1	1	0	0	1	21	10	100001	100029	2	.	3	2	.	.	2	.		0	0	.
1	1	1	0	0	0	0	0	0	1	26	10	100001	100029	2	.	1	2	.	.	1	.		0	0	.
1	1	1	0	0	0	0	0	0	1	26	10	100001	100029	2	.	1	3	.	.	2	.		0	0	.
1	1	1	0	0	0	0	0	1	1	20	10	100001	100029	2	.	1	3	.	.	.	.		0	0	.
1	1	1	0	0	1	0	0	1	1	30	10	100001	100026	2	.	1	2	.	.	1	.		2	1	.
1	1	1	0	0	1	0	0	0	1	30	10	100001	100029	2	.	1	1	.	.	2	.		0	0	.
1	0	1	0	1	1	1	0	1	1	25	10	100001	100029	2	.	2	4	.	.	1	.		0	0	.
1	1	0	0	0	0	0	0	0	1	30	10	100001	100029	2	.	1	1	.	.	1	.		0	0	.
1	1	1	0	0	0	0	0	0	1	25	10	100001	100029	2	.	1	2	.	.	1	.		0	0	.
1	1	1	0	0	0	0	0	1	1	19	10	100001	100029	2	.	1	2	.	.	.	.		0	0	.
1	1	1	0	0	0	0	0	1	1	24	10	100001	100029	2	.	1	2	.	.	1	.		0	0	.
1	1	1	0	0	0	0	0	0	1	23	10	100001	100029	2	.	1	1	.	.	1	.		0	0	.
1	1	1	0	1	0	1	0	0	1	19	10	100001	100028	2	.	1	5	.	.	.	.		0	0	.
1	1	0	0	0	0	0	0	0	1	16	10	100001	100028	2	.	1	4	.	.	.	.		0	0	.
1	1	1	0	0	0	0	0	0	1	18	10	100001	100028	2	.	1	5	.	.	1	.		0	0	.
1	1	0	0	0	0	0	0	0	1	20	10	100001	100028	2	.	1	3	.	.	.	.		0	0	.
1	1	1	0	0	1	0	0	0	1	18	10	100001	100028	2	.	2	1	.	.	1	.		0	0	.
1	1	1	0	0	1	0	0	1	1	24	10	100001	100028	2	.	1	1	.	.	2	.		0	0	.
1	1	1	0	0	0	0	0	1	1	28	10	100001	100028	2	.	1	2	.	.	2	.		0	0	.
1	1	1	0	1	1	1	0	1	1	19	10	100001	100028	2	.	2	1	.	.	1	.		0	0	.
1	1	0	0	0	0	0	0	1	1	18	10	100001	100028	2	.	3	4	.	.	1	.		0	0	.
1	1	1	0	0	0	0	0	1	1	18	10	100001	100028	2	.	1	1	.	.	1	.		0	0	.
1	1	1	0	0	1	0	0	1	1	19	10	100001	100028	2	.	1	4	.	.	1	.		0	0	.
1	1	1	0	1	1	1	0	1	1	18	10	100001	100028	2	.	1	1	.	.	1	.		0	0	.
1	1	1	0	1	1	1	0	1	1	26	10	100001	100028	2	.	1	1	.	.	1	.		0	0	.
1	1	1	0	1	1	1	0	1	1	32	10	100001	100028	2	.	1	1	.	.	1	.		0	0	.
1	1	1	0	1	.	1	0	1	1	18	10	100001	100028	2	.	1	2	.	.	1	.		0	0	.
1	0	1	0	1	1	0	0	1	1	18	10	100001	100028	2	.	3	3	.	.	.	.		0	0	.
1	1	1	0	0	0	0	0	0	1	30	10	100001	100028	2	.	1	1	.	.	2	.		0	0	.
1	1	1	0	0	0	0	0	0	1	20	10	100001	100028	2	.	3	5	.	.	.	.		0	0	.
1	0	0	1	1	1	1	0	1	1	24	10	100001	100028	2	.	2	5	.	.	1	.		0	0	.
1	1	1	0	0	0	0	0	0	1	20	10	100001	100028	2	.	1	2	.	.	.	.		0	0	.
1	1	1	0	0	0	0	0	0	1	20	10	100001	100028	2	.	1	1	.	.	.	.		0	0	.
1	1	1	0	0	0	0	0	0	1	21	10	100001	100028	2	.	1	1	.	.	.	.		0	0	.
1	1	1	0	0	0	0	0	0	1	24	10	100001	100028	2	.	1	1	.	.	1	.		0	0	.
1	1	1	0	0	0	0	0	0	1	30	10	100001	100028	2	.	1	1	.	.	2	.		0	0	.
1	0	1	0	0	0	0	0	1	1	30	10	100001	100028	2	.	3	5	.	.	2	.		0	0	.
1	1	1	0	0	0	0	0	1	1	23	10	100001	100028	2	.	1	1	.	.	1	.		0	0	.
1	1	1	0	0	0	0	0	0	1	21	10	100001	100028	2	.	1	1	.	.	1	.		0	0	.
1	1	1	0	0	0	0	0	0	1	24	10	100001	100028	2	.	2	4	.	.	1	.		0	0	.
1	1	1	0	0	1	0	0	0	1	27	10	100001	100028	2	.	2	1	.	.	2	.		0	0	.
1	1	0	0	0	0	0	0	0	1	25	10	100001	100026	2	.	1	4	.	.	1	.		2	1	.
1	1	1	0	1	1	1	0	1	1	17	10	100001	100026	2	.	1	1	.	.	.	.		1	1	.
1	1	0	0	0	0	0	0	0	1	22	10	100001	100027	2	.	1	1	.	.	2	.		2	1	.
1	1	0	0	1	1	1	0	1	1	19	10	100001	100026	2	.	2	3	.	.	.	.		2	1	.
1	1	0	0	0	0	0	0	0	1	25	10	100001	100027	2	.	1	2	.	.	2	.		2	1	.
1	1	0	0	0	0	0	0	0	1	19	10	100001	100027	2	.	2	1	.	.	.	.		1	1	.
1	1	1	0	1	1	1	0	1	1	18	10	100001	100026	2	.	2	1	.	.	.	.		2	1	.
1	1	0	0	0	0	0	0	0	1	21	10	100001	100026	2	.	1	1	.	.	1	.		2	1	.
1	1	1	0	1	1	1	0	1	1	22	10	100001	100027	2	.	1	1	.	.	2	.		2	1	.
1	1	0	0	0	0	0	0	0	1	26	10	100001	100027	2	.	1	1	.	.	2	.		2	1	.
1	1	0	0	0	1	0	0	0	1	28	10	100001	100027	2	.	1	1	.	.	2	.		2	1	.
1	1	0	0	0	0	0	0	0	1	25	10	100001	100026	2	.	1	1	.	.	2	.		2	1	.
1	1	1	0	1	1	1	0	1	1	21	10	100001	100026	2	.	1	1	.	.	.	.		2	1	.
1	1	0	0	0	0	0	0	0	1	28	10	100001	100027	2	.	1	1	.	.	2	.		2	1	.
1	1	0	0	1	1	1	0	0	1	30	10	100001	100026	3	.	1	1	.	.	2	.		1	1	.
1	1	0	0	1	1	1	0	0	1	30	10	100001	100026	3	.	1	1	.	.	2	.		1	1	.
1	1	1	0	1	1	1	0	1	1	20	10	100001	100026	2	.	2	1	.	.	.	.		2	1	.
1	1	1	0	0	0	0	0	0	1	25	10	100001	100027	2	.	1	2	.	.	2	.		2	1	.
1	1	1	0	1	1	1	0	1	1	20	10	100001	100026	2	.	1	1	.	.	.	.		1	1	.
1	1	1	0	1	1	1	0	1	1	18	10	100001	100026	2	.	2	1	.	.	.	.		1	1	.
1	1	1	0	0	0	0	0	0	1	25	10	100001	100026	2	.	1	1	.	.	2	.		1	1	.
1	1	0	0	0	0	0	0	1	1	16	10	100001	100026	2	.	2	1	.	.	.	.		1	1	.
1	1	1	0	0	0	0	0	1	1	20	10	100001	100026	2	.	2	1	.	.	1	.		2	1	.
1	1	0	0	0	1	0	0	1	1	26	10	100001	100027	2	.	2	4	.	.	2	.		2	1	.
1	1	0	0	0	1	0	0	0	1	18	10	100001	100026	2	.	3	5	.	.	.	.		1	1	.
1	1	1	0	0	1	0	0	0	1	25	10	100001	100026	2	.	2	5	.	.	2	.		2	1	.
1	1	0	0	0	1	0	0	0	1	29	10	100001	100027	2	.	1	1	.	.	2	.		2	1	.
1	1	1	0	1	1	1	0	1	1	30	10	100001	100026	2	.	1	4	.	.	2	.		2	1	.
1	1	1	0	1	0	1	0	1	1	30	10	100001	100025	2	.	1	4	.	.	2	.		2	1	.
1	0	1	0	1	1	1	0	1	1	20	10	100001	100025	2	.	3	4	.	.	.	.		2	1	.
1	1	1	0	1	1	1	0	1	1	20	10	100001	100025	2	.	1	3	.	.	.	.		1	1	.
1	1	1	0	0	0	0	0	0	1	30	10	100001	100025	2	.	1	1	.	.	2	.		1	1	.
1	1	1	0	0	0	0	0	0	1	24	10	100001	100025	2	.	1	4	.	.	1	.		1	1	.
1	1	1	0	1	1	1	0	1	1	20	10	100001	100025	2	.	3	5	.	.	1	.		1	1	.
1	1	1	0	1	1	1	0	1	1	28	10	100001	100025	2	.	1	3	.	.	1	.		2	1	.
1	1	1	0	1	1	1	0	1	1	20	10	100001	100025	2	.	1	3	.	.	.	.		2	1	.
1	1	1	0	0	0	0	0	1	1	20	10	100001	100025	2	.	1	4	.	.	.	.		1	1	.
1	1	1	0	1	1	1	0	1	1	20	10	100001	100025	2	.	3	4	.	.	.	.		1	1	.
1	1	1	0	1	1	1	0	1	1	24	10	100001	100025	2	.	1	1	.	.	1	.		1	1	.
1	0	1	0	0	1	0	0	1	1	27	10	100001	100030	2	.	1	1	.	.	2	.		0	0	.
1	0	0	1	0	0	0	0	1	1	22	10	100001	100030	2	.	3	4	.	.	.	.		0	0	.
1	0	0	0	1	1	1	0	0	1	30	10	100001	100030	3	.	1	1	.	.	2	.		0	0	.
1	0	0	0	1	1	1	0	0	1	30	10	100001	100030	3	.	1	1	.	.	2	.		0	0	.
1	1	1	0	0	0	0	0	0	1	35	10	100001	100030	2	.	1	1	.	.	2	.		0	0	.
1	1	1	0	0	1	0	0	0	1	23	10	100001	100030	2	.	1	1	.	.	1	.		0	0	.
1	1	1	0	0	1	0	0	1	1	26	10	100001	100030	2	.	.	4	.	.	2	.		0	0	.
1	1	1	0	0	1	0	0	1	1	22	10	100001	100030	2	.	1	2	.	.	.	.		0	0	.
1	0	1	0	1	1	1	0	1	1	23	10	100001	100030	2	.	1	1	.	.	1	.		0	0	.
1	0	1	0	0	0	0	0	0	1	25	10	100001	100030	2	.	1	1	.	.	2	.		0	0	.
1	0	1	0	0	1	0	0	0	1	28	10	100001	100030	2	.	3	4	.	.	2	.		0	0	.
1	1	0	0	1	1	1	0	1	1	20	10	100001	100030	2	.	1	1	.	.	.	.		0	0	.
1	1	0	0	0	0	0	0	0	1	22	10	100001	100027	2	.	1	2	.	.	2	.		1	1	.
1	1	1	0	0	1	0	0	0	1	18	10	100001	100027	2	.	1	2	.	.	.	.		2	1	.
1	1	1	0	0	0	0	0	0	1	22	10	100001	100027	2	.	2	1	.	.	1	.		2	1	.
1	1	0	0	0	0	0	0	0	1	20	10	100001	100027	2	.	1	1	.	.	.	.		2	1	.
1	1	0	0	0	0	0	0	0	1	20	10	100001	100027	2	.	2	2	.	.	1	.		1	1	.
1	1	1	0	1	1	1	0	1	1	21	10	100001	100027	2	.	2	1	.	.	1	.		2	1	.
1	1	1	0	0	0	0	0	0	1	20	10	100001	100027	2	.	1	1	.	.	1	.		2	1	.
1	1	1	0	0	0	0	0	0	1	18	10	100001	100027	2	.	1	5	.	.	.	.		2	1	.
1	0	1	0	1	1	1	0	1	1	20	10	100001	100025	2	.	1	4	.	.	.	.		1	1	.
1	1	1	0	0	0	0	0	0	1	20	10	100001	100027	2	.	2	1	.	.	.	.		1	1	.
1	1	1	0	0	0	0	0	0	1	27	10	100001	100027	2	.	1	1	.	.	2	.		1	1	.
1	1	1	0	1	1	1	0	1	1	18	10	100001	100027	2	.	1	1	.	.	.	.		1	1	.
1	1	1	0	0	0	0	0	0	1	22	10	100001	100027	2	.	1	3	.	.	2	.		1	1	.
1	1	0	0	0	0	0	0	0	1	18	10	100001	100027	2	.	3	4	.	.	.	.		1	1	.
1	1	1	0	0	0	0	0	0	1	18	10	100001	100027	2	.	1	3	.	.	.	.		2	1	.
1	1	1	0	0	0	0	0	0	1	19	10	100001	100027	2	.	1	4	.	.	.	.		2	1	.
1	1	1	0	0	0	0	0	0	1	19	10	100001	100026	2	.	3	5	.	.	.	.		2	1	.
1	1	1	0	0	1	0	0	1	1	19	10	100001	100026	2	.	3	5	.	.	.	.		1	1	.
1	1	1	0	1	1	1	0	1	1	30	10	100001	100026	2	.	3	5	.	.	1	.		2	1	.
1	1	1	0	0	0	0	0	0	1	22	10	100001	100026	2	.	1	4	.	.	2	.		2	1	.
1	1	1	0	1	1	1	0	1	1	20	10	100001	100026	2	.	1	2	.	.	.	.		2	1	.
1	1	1	0	1	1	1	0	1	1	20	10	100001	100027	2	.	2	4	.	.	.	.		2	1	.
1	1	1	0	0	0	0	0	0	1	30	10	100001	100026	2	.	3	3	.	.	2	.		2	1	.
1	1	1	0	1	1	1	0	1	1	18	10	100001	100026	2	.	3	4	.	.	.	.		2	1	.
1	1	1	0	0	0	0	0	1	1	20	10	100001	100027	2	.	3	2	.	.	.	.		2	1	.
1	1	1	0	1	1	1	0	1	1	20	10	100001	100026	2	.	2	5	.	.	1	.		2	1	.
1	1	0	0	0	1	0	0	1	1	26	10	100001	100025	2	.	1	1	.	.	1	.		2	1	.
1	1	1	0	1	.	1	0	1	1	32	10	100001	100025	2	.	1	3	.	.	2	.		1	1	.
1	1	1	0	1	.	1	0	1	1	19	10	100001	100029	2	.	1	4	.	.	.	.		0	0	.
1	1	1	0	1	1	1	0	1	1	19	10	100001	100025	2	.	3	4	.	.	.	.		1	1	.
1	1	1	0	1	1	1	0	1	1	32	10	100001	100025	2	.	1	3	.	.	2	.		1	1	.
1	1	1	0	0	.	0	0	0	1	18	10	100001	100025	2	.	2	2	.	.	.	.		1	1	.
1	1	1	0	1	.	0	0	1	1	26	10	100001	100025	2	.	1	4	.	.	.	.		1	1	.
1	1	1	0	1	.	1	0	1	1	30	10	100001	100025	2	.	1	1	.	.	1	.		2	1	.
1	1	1	0	0	0	0	0	0	1	28	10	100001	100025	2	.	1	4	.	.	2	.		1	1	.
1	1	1	0	0	.	0	0	1	1	28	10	100001	100025	2	.	2	5	.	.	2	.		1	1	.
1	1	1	0	1	1	1	0	1	1	30	10	100001	100025	2	.	1	1	.	.	2	.		2	1	.
1	1	1	0	0	.	0	0	0	1	19	10	100001	100025	2	.	1	4	.	.	.	.		2	1	.
1	0	1	0	0	0	0	0	1	1	27	10	100001	100030	2	.	2	3	.	.	2	.		0	0	.
1	0	1	0	0	0	0	0	0	1	28	10	100001	100030	2	.	3	4	.	.	1	.		0	0	.
1	0	1	0	1	1	1	0	1	1	28	10	100001	100030	2	.	1	1	.	.	3	.		0	0	.
1	0	0	0	1	1	1	0	1	1	23	10	100001	100030	2	.	1	1	.	.	1	.		0	0	.
1	0	0	0	1	1	1	0	1	1	21	10	100001	100030	2	.	1	1	.	.	.	.		0	0	.
1	0	1	0	1	1	1	0	1	1	22	10	100001	100030	2	.	1	1	.	.	1	.		0	0	.
1	1	1	0	0	0	0	0	0	1	30	10	100001	100030	2	.	1	2	.	.	2	.		0	0	.
1	1	1	0	0	0	0	0	0	1	30	10	100001	100030	2	.	1	1	.	.	2	.		0	0	.
1	1	1	0	1	1	1	0	1	1	32	10	100001	100030	2	.	1	2	.	.	2	.		0	0	.
1	1	1	0	0	0	0	0	0	1	32	10	100001	100030	2	.	1	1	.	.	1	.		0	0	.
1	0	1	0	0	0	0	0	1	1	20	10	100001	100030	2	.	1	1	.	.	.	.		0	0	.
1	0	1	0	0	0	0	0	1	1	19	10	100001	100030	2	.	1	2	.	.	.	.		0	0	.
1	0	1	0	0	1	0	0	1	1	26	10	100001	100030	2	.	1	2	.	.	2	.		0	0	.
1	1	1	0	0	1	0	0	0	1	29	10	100001	100030	2	.	2	5	.	.	2	.		0	0	.
1	1	1	0	0	1	0	0	1	1	30	10	100001	100030	2	.	1	2	.	.	2	.		0	0	.
1	1	1	0	0	1	0	0	1	1	22	10	100001	100030	2	.	3	4	.	.	.	.		0	0	.
1	1	1	0	0	1	0	0	0	1	22	10	100001	100030	2	.	.	4	.	.	.	.		0	0	.
1	1	1	0	1	0	1	0	1	1	26	10	100001	100028	2	.	1	3	.	.	2	.		0	0	.
1	1	1	0	1	0	1	0	1	1	19	10	100001	100028	2	.	1	2	.	.	1	.		0	0	.
1	1	1	0	1	0	1	0	1	1	23	10	100001	100028	2	.	1	2	.	.	1	.		0	0	.
1	1	1	0	0	0	0	0	0	1	20	10	100001	100028	2	.	2	1	.	.	.	.		0	0	.
1	1	1	0	1	0	0	0	1	1	20	10	100001	100028	2	.	3	5	.	.	.	.		0	0	.
1	1	1	0	1	1	1	0	1	1	20	10	100001	100028	2	.	1	1	.	.	.	.		0	0	.
1	1	1	0	1	1	1	0	1	1	18	10	100001	100028	2	.	1	1	.	.	1	.		0	0	.
1	1	1	0	0	0	0	0	0	1	25	10	100001	100028	2	.	1	1	.	.	2	.		0	0	.
1	0	1	0	0	0	0	0	0	1	25	10	100001	100028	2	.	1	2	.	.	.	.		0	0	.
1	1	1	0	0	0	0	0	0	1	26	10	100001	100028	2	.	1	4	.	.	2	.		0	0	.
1	1	1	0	0	0	0	0	0	1	30	10	100001	100029	2	.	1	3	.	.	3	.		0	0	.
1	0	1	0	0	.	0	0	0	1	32	10	100001	100029	2	.	1	3	.	.	2	.		0	0	.
1	1	1	0	0	.	0	0	1	1	20	10	100001	100029	2	.	1	4	.	.	1	.		0	0	.
1	0	1	0	0	1	0	0	0	1	24	10	100001	100029	2	.	1	1	.	.	1	.		0	0	.
1	1	1	0	0	0	0	0	0	1	21	10	100001	100029	2	.	1	4	.	.	.	.		0	0	.
1	1	1	0	0	1	0	0	0	1	25	10	100001	100026	2	.	3	4	.	.	2	.		2	1	.
1	1	1	0	1	1	1	0	0	1	20	10	100001	100029	2	.	3	5	.	.	.	.		0	0	.
1	1	0	0	1	1	1	0	1	1	23	10	100001	100026	2	.	2	1	.	.	2	.		2	1	.
1	1	0	0	0	0	0	0	0	1	18	10	100001	100026	2	.	1	2	.	.	.	.		1	1	.
1	1	1	0	1	1	1	0	1	1	20	10	100001	100026	2	.	3	5	.	.	.	.		1	1	.
1	1	1	0	0	0	0	0	1	1	20	10	100001	100027	2	.	2	1	.	.	1	.		2	1	.
1	1	1	0	1	1	1	0	1	1	18	10	100001	100027	2	.	2	4	.	.	.	.		2	1	.
1	1	1	0	1	1	1	0	1	1	22	10	100001	100026	2	.	2	1	.	.	2	.		2	1	.
1	1	0	0	0	0	0	0	0	1	24	10	100001	100026	2	.	1	3	.	.	2	.		2	1	.
1	1	0	0	0	0	0	0	0	1	20	10	100001	100027	2	.	1	3	.	.	.	.		1	1	.
1	1	0	0	1	1	1	0	1	1	19	10	100001	100026	2	.	3	5	.	.	.	.		1	1	.
1	1	1	0	1	1	1	0	1	1	21	10	100001	100027	2	.	2	4	.	.	1	.		2	1	.
1	1	1	0	1	1	1	0	1	1	26	10	100001	100028	2	.	1	1	.	.	2	.		0	0	.
1	0	1	0	1	1	1	0	1	1	35	10	100001	100028	2	.	1	1	.	.	2	.		0	0	.
1	0	1	1	1	1	1	0	1	1	25	10	100001	100028	2	.	3	5	.	.	2	.		0	0	.
1	0	1	0	1	1	1	0	1	1	19	10	100001	100028	2	.	1	1	.	.	.	.		0	0	.
1	1	1	0	0	0	0	0	0	1	19	10	100001	100028	2	.	1	1	.	.	.	.		0	0	.
1	1	1	0	1	1	1	0	1	1	19	10	100001	100028	2	.	3	5	.	.	.	.		0	0	.
1	1	1	0	1	1	1	0	1	1	18	10	100001	100028	2	.	1	1	.	.	.	.		0	0	.
1	0	1	0	1	1	1	0	1	1	18	10	100001	100028	2	.	2	4	.	.	.	.		0	0	.
1	0	1	0	0	0	0	0	0	1	18	10	100001	100028	2	.	1	2	.	.	.	.		0	0	.
1	0	1	0	0	0	0	0	0	1	28	10	100001	100028	2	.	1	5	.	.	2	.		0	0	.
1	1	1	0	1	0	1	0	1	1	25	10	100001	100028	2	.	1	1	.	.	1	.		0	0	.
1	1	1	0	1	0	1	0	1	1	20	10	100001	100028	2	.	3	4	.	.	.	.		0	0	.
1	1	1	0	1	0	1	0	1	1	35	10	100001	100028	2	.	1	3	.	.	2	.		0	0	.
1	1	1	0	1	0	1	0	0	1	30	10	100001	100028	2	.	1	1	.	.	2	.		0	0	.
1	1	1	0	0	0	0	0	0	1	25	10	100001	100028	2	.	1	1	.	.	1	.		0	0	.
1	1	1	0	0	0	0	0	0	1	30	10	100001	100028	2	.	1	4	.	.	2	.		0	0	.
1	1	1	0	0	0	0	0	0	1	24	10	100001	100028	2	.	1	1	.	.	1	.		0	0	.
1	0	1	0	0	0	0	0	0	1	22	10	100001	100028	2	.	1	4	.	.	1	.		0	0	.
1	1	1	0	1	1	1	0	0	1	22	10	100001	100028	2	.	1	2	.	.	1	.		0	0	.
1	1	0	0	1	1	1	0	0	1	16	10	100001	100028	2	.	3	4	.	.	.	.		0	0	.
1	1	1	0	1	1	1	0	0	1	18	10	100001	100028	2	.	1	3	.	.	1	.		0	0	.
1	1	1	0	1	1	1	0	1	1	19	10	100001	100028	2	.	3	1	.	.	.	.		0	0	.
1	0	1	1	1	1	1	0	1	1	22	10	100001	100028	2	.	3	3	.	.	.	.		0	0	.
1	1	1	0	1	1	1	0	1	1	18	10	100001	100028	2	.	1	4	.	.	.	.		0	0	.
1	1	1	0	0	0	0	0	0	1	18	10	100001	100028	2	.	2	4	.	.	1	.		0	0	.
1	1	1	0	1	1	1	0	1	1	20	10	100001	100028	2	.	1	4	.	.	.	.		0	0	.
1	1	1	0	1	1	1	0	1	1	19	10	100001	100028	2	.	2	4	.	.	.	.		0	0	.
1	1	1	0	1	1	1	0	1	1	21	10	100001	100028	2	.	1	4	.	.	2	.		0	0	.
1	0	1	0	1	1	1	0	1	1	19	10	100001	100028	2	.	2	4	.	.	1	.		0	0	.
1	1	1	0	1	0	1	0	1	1	17	10	100001	100028	2	.	2	3	.	.	.	.		0	0	.
1	1	1	0	1	0	1	0	1	1	18	10	100001	100028	2	.	1	3	.	.	.	.		0	0	.
1	1	1	0	1	0	1	0	1	1	25	10	100001	100028	2	.	1	3	.	.	1	.		0	0	.
1	0	1	0	1	1	1	0	1	1	27	10	100001	100028	2	.	1	2	.	.	2	.		0	0	.
1	1	1	0	1	1	1	0	1	1	20	10	100001	100028	2	.	1	3	.	.	.	.		0	0	.
1	1	1	0	1	1	1	0	1	1	19	10	100001	100028	2	.	1	5	.	.	1	.		0	0	.
1	1	1	0	1	1	1	0	1	1	22	10	100001	100025	2	.	3	5	.	.	.	.		1	1	.
1	1	1	0	1	1	1	0	1	1	26	10	100001	100029	2	.	1	4	.	.	1	.		0	0	.
1	1	1	0	1	1	1	0	1	1	23	10	100001	100025	2	.	3	5	.	.	1	.		2	1	.
1	1	1	0	1	1	1	0	1	1	30	10	100001	100025	2	.	1	2	.	.	2	.		2	1	.
1	1	1	0	1	1	1	0	1	1	19	10	100001	100025	2	.	3	5	.	.	.	.		1	1	.
1	1	1	0	0	.	0	0	0	1	28	10	100001	100025	2	.	1	5	.	.	2	.		1	1	.
1	1	1	0	0	.	0	0	1	1	22	10	100001	100025	2	.	1	3	.	.	.	.		2	1	.
1	1	1	0	1	.	1	0	1	1	22	10	100001	100029	2	.	2	3	.	.	2	.		0	0	.
1	1	1	0	1	1	1	0	1	1	22	10	100001	100025	2	.	1	4	.	.	1	.		2	1	.
1	1	1	0	1	1	1	0	1	1	24	10	100001	100025	2	.	3	4	.	.	.	.		1	1	.
1	1	1	0	0	.	0	0	0	1	20	10	100001	100025	2	.	1	3	.	.	.	.		2	1	.
1	1	1	0	1	.	1	0	1	1	21	10	100001	100025	2	.	1	4	.	.	.	.		1	1	.
1	1	1	0	1	.	1	0	1	1	21	10	100001	100025	2	.	1	3	.	.	1	.		2	1	.
1	1	1	0	1	.	1	0	1	1	26	10	100001	100025	2	.	1	2	.	.	1	.		1	1	.
1	1	1	0	1	1	1	0	1	1	28	10	100001	100025	2	.	1	4	.	.	2	.		2	1	.
1	1	1	0	0	.	0	0	1	1	28	10	100001	100025	2	.	1	3	.	.	2	.		1	1	.
1	1	1	0	1	1	1	0	1	1	20	10	100001	100025	2	.	3	5	.	.	.	.		1	1	.
1	1	1	0	1	1	1	0	1	1	22	10	100001	100025	2	.	1	3	.	.	1	.		1	1	.
1	1	1	0	0	.	0	0	1	1	26	10	100001	100025	2	.	1	3	.	.	2	.		2	1	.
1	1	1	0	0	1	0	0	0	1	23	10	100001	100029	2	.	1	1	.	.	1	.		0	0	.
1	1	0	0	1	1	1	0	1	1	25	10	100001	100029	2	.	1	1	.	.	1	.		0	0	.
1	1	0	0	1	1	1	0	1	1	25	10	100001	100029	2	.	1	1	.	.	2	.		0	0	.
1	1	1	0	0	1	0	0	0	1	30	10	100001	100029	2	.	1	1	.	.	2	.		0	0	.
1	1	1	0	1	1	1	0	0	1	25	10	100001	100029	2	.	3	3	.	.	1	.		0	0	.
1	1	1	0	1	1	1	0	1	1	35	10	100001	100029	2	.	1	1	.	.	2	.		0	0	.
1	0	0	0	0	1	0	0	0	1	20	10	100001	100026	2	.	1	4	.	.	.	.		1	1	.
1	1	1	0	0	0	0	0	0	1	28	10	100001	100029	2	.	1	3	.	.	2	.		0	0	.
1	0	1	0	0	0	0	0	0	1	30	10	100001	100029	2	.	3	2	.	.	2	.		0	0	.
1	1	1	0	0	0	0	0	0	1	22	10	100001	100029	2	.	1	4	.	.	.	.		0	0	.
1	0	0	0	1	1	1	0	1	1	19	10	100001	100029	2	.	3	4	.	.	.	.		0	0	.
1	1	1	0	0	0	0	0	1	1	24	10	100001	100029	2	.	1	1	.	.	1	.		0	0	.
1	1	1	0	1	1	1	0	1	1	24	10	100001	100029	2	.	3	5	.	.	2	.		0	0	.
1	1	1	0	1	1	1	0	1	1	22	10	100001	100029	2	.	3	5	.	.	1	.		0	0	.
1	1	1	0	1	1	1	0	1	1	20	10	100001	100026	2	.	1	4	.	.	.	.		1	1	.
1	1	1	0	0	0	0	0	0	1	28	10	100001	100026	2	.	3	4	.	.	2	.		1	1	.
1	1	1	0	0	0	0	0	1	1	25	10	100001	100026	2	.	2	3	.	.	1	.		1	1	.
1	1	0	0	1	1	1	0	1	1	20	10	100001	100026	2	.	2	1	.	.	1	.		2	1	.
1	1	1	0	1	1	0	0	1	1	20	10	100001	100026	2	.	3	5	.	.	.	.		1	1	.
1	1	1	0	1	1	1	0	1	1	22	10	100001	100026	2	.	2	4	.	.	1	.		1	1	.
1	1	1	0	1	1	1	0	1	1	20	10	100001	100027	2	.	1	4	.	.	.	.		1	1	.
1	1	1	0	1	1	1	0	1	1	22	10	100001	100027	2	.	1	3	.	.	1	.		1	1	.
1	1	1	0	0	.	0	0	0	1	30	10	100001	100027	2	.	1	1	.	.	3	.		1	1	.
1	1	1	0	1	1	1	0	1	1	22	10	100001	100027	2	.	1	3	.	.	2	.		2	1	.
1	1	1	0	1	1	1	0	1	1	20	10	100001	100027	2	.	2	4	.	.	1	.		2	1	.
1	1	0	0	1	1	1	0	1	1	22	10	100001	100027	2	.	1	2	.	.	.	.		1	1	.
1	1	1	0	1	1	1	0	1	1	22	10	100001	100026	2	.	1	1	.	.	1	.		2	1	.
1	1	1	0	0	0	0	0	0	1	24	10	100001	100026	2	.	1	3	.	.	2	.		1	1	.
1	1	0	0	0	0	0	0	0	1	19	10	100001	100026	2	.	1	4	.	.	.	.		1	1	.
1	1	1	0	1	1	1	0	1	1	25	10	100001	100026	2	.	3	4	.	.	2	.		2	1	.
1	1	1	0	1	1	1	0	1	1	25	10	100001	100027	2	.	1	2	.	.	2	.		2	1	.
1	1	1	0	1	1	1	0	1	1	22	10	100001	100026	2	.	1	3	.	.	1	.		2	1	.
1	1	1	0	0	0	0	0	0	1	22	10	100001	100027	2	.	1	4	.	.	2	.		2	1	.
1	1	1	0	1	1	1	0	1	1	20	10	100001	100026	2	.	2	2	.	.	1	.		2	1	.
1	1	1	0	1	1	1	0	1	1	18	10	100001	100026	2	.	2	4	.	.	.	.		2	1	.
1	1	1	0	1	1	1	0	1	1	22	10	100001	100027	2	.	3	5	.	.	1	.		1	1	.
1	1	1	0	1	1	1	0	1	1	18	10	100001	100027	2	.	2	4	.	.	.	.		2	1	.
1	1	1	0	1	1	1	0	1	1	18	10	100001	100027	2	.	1	4	.	.	.	.		1	1	.
1	1	0	0	0	0	0	0	0	1	18	10	100001	100027	2	.	2	4	.	.	.	.		1	1	.
1	1	1	0	1	1	1	0	1	1	22	10	100001	100026	2	.	3	5	.	.	2	.		1	1	.
1	1	1	0	1	1	1	0	1	1	18	10	100001	100026	2	.	2	5	.	.	.	.		1	1	.
1	1	1	0	1	1	1	0	1	1	22	10	100001	100026	2	.	1	4	.	.	2	.		1	1	.
1	1	1	0	1	1	1	0	1	1	20	10	100001	100027	2	.	2	5	.	.	1	.		1	1	.
1	1	1	0	0	0	0	0	0	1	20	10	100001	100026	2	.	1	1	.	.	1	.		2	1	.
1	1	1	0	1	1	1	0	1	1	22	10	100001	100027	2	.	3	1	.	.	2	.		2	1	.
1	1	1	0	0	0	0	0	0	1	25	10	100001	100026	2	.	1	3	.	.	2	.		2	1	.
1	1	1	0	1	1	1	0	1	1	23	10	100001	100026	2	.	3	5	.	.	1	.		2	1	.
1	1	1	0	1	1	1	0	1	1	18	10	100001	100027	2	.	2	5	.	.	.	.		1	1	.
1	1	1	0	1	1	1	0	1	1	22	10	100001	100027	2	.	1	4	.	.	2	.		2	1	.
1	1	1	0	1	1	1	0	1	1	19	10	100001	100026	2	.	1	4	.	.	.	.		2	1	.
1	1	1	0	1	1	1	0	1	1	20	10	100001	100026	2	.	2	1	.	.	1	.		2	1	.
1	1	1	0	0	0	0	0	0	1	19	10	100001	100026	2	.	1	4	.	.	.	.		2	1	.
1	1	1	0	0	0	0	0	0	1	22	10	100001	100027	2	.	1	4	.	.	2	.		1	1	.
1	1	1	0	0	0	0	0	0	1	18	10	100001	100026	2	.	2	4	.	.	.	.		2	1	.
1	1	1	0	1	1	1	0	1	1	22	10	100001	100026	2	.	2	4	.	.	2	.		1	1	.
1	1	1	0	1	1	1	0	1	1	20	10	100001	100027	2	.	3	5	.	.	1	.		2	1	.
1	1	1	0	1	1	1	0	1	1	18	10	100001	100030	2	.	1	4	.	.	1	.		0	0	.
1	1	1	0	1	1	1	0	1	1	23	10	100001	100026	2	.	1	4	.	.	2	.		2	1	.
1	1	1	0	1	1	1	0	1	1	20	10	100001	100027	2	.	1	1	.	.	.	.		2	1	.
1	1	1	0	0	0	0	0	0	1	22	10	100001	100027	2	.	1	1	.	.	2	.		2	1	.
1	1	1	0	0	1	1	0	1	1	20	10	100001	100026	2	.	3	5	.	.	1	.		1	1	.
1	1	1	0	1	1	1	0	1	1	18	10	100001	100030	2	.	1	3	.	.	.	.		0	0	.
1	1	1	0	1	1	1	0	1	1	18	10	100001	100027	2	.	1	3	.	.	1	.		1	1	.
1	0	1	0	0	0	0	0	0	1	26	10	100001	100030	2	.	1	1	.	.	2	.		0	0	.
1	0	1	0	0	0	0	0	0	1	25	10	100001	100030	2	.	1	1	.	.	2	.		0	0	.
1	1	0	0	1	1	1	0	0	1	32	10	100001	100030	2	.	1	1	.	.	2	.		0	0	.
1	1	0	0	0	0	0	0	0	1	21	10	100001	100030	2	.	1	4	.	.	.	.		0	0	.
1	0	1	0	0	0	0	0	0	1	23	10	100001	100030	2	.	1	1	.	.	2	.		0	0	.
1	0	0	0	0	0	0	0	1	1	35	10	100001	100030	2	.	1	1	.	.	2	.		0	0	.
1	0	0	0	0	0	0	0	1	1	25	10	100001	100030	2	.	1	1	.	.	1	.		0	0	.
1	1	1	0	0	0	0	0	1	1	30	10	100001	100030	2	.	1	2	.	.	2	.		0	0	.
1	0	1	0	0	0	0	0	0	1	25	10	100001	100030	2	.	1	1	.	.	2	.		0	0	.
1	0	1	0	1	1	0	0	1	1	28	10	100001	100030	2	.	1	2	.	.	2	.		0	0	.
1	0	0	0	0	1	0	0	0	1	26	10	100001	100030	2	.	2	4	.	.	2	.		0	0	.
1	0	1	0	1	1	1	0	0	1	17	10	100001	100030	2	.	1	1	.	.	.	.		0	0	.
1	0	1	0	0	0	0	0	0	1	24	10	100001	100030	2	.	1	3	.	.	1	.		0	0	.
1	0	1	0	0	1	0	0	0	1	35	10	100001	100030	2	.	1	1	.	.	2	.		0	0	.
1	0	1	0	0	0	0	0	1	1	24	10	100001	100030	2	.	1	1	.	.	1	.		0	0	.
1	1	0	0	0	1	0	0	0	1	30	10	100001	100030	2	.	1	1	.	.	2	.		0	0	.
1	1	0	0	0	.	0	0	0	1	24	10	100001	100030	2	.	1	1	.	.	1	.		0	0	.
1	1	0	0	0	.	0	0	0	1	24	10	100001	100030	2	.	1	3	.	.	1	.		0	0	.
1	1	0	0	0	0	0	0	0	1	30	10	100001	100030	2	.	1	1	.	.	1	.		0	0	.
1	1	0	0	0	1	0	0	0	1	30	10	100001	100030	2	.	1	4	.	.	2	.		0	0	.
1	1	0	0	1	1	1	0	1	1	35	10	100001	100030	2	.	2	4	.	.	2	.		0	0	.
1	0	0	0	0	.	0	0	0	1	30	10	100001	100030	2	.	1	3	.	.	2	.		0	0	.
1	1	0	0	0	0	0	0	0	1	25	10	100001	100030	2	.	1	3	.	.	2	.		0	0	.
1	1	0	0	0	0	0	0	0	1	30	10	100001	100030	2	.	1	3	.	.	2	.		0	0	.
1	1	1	0	1	1	1	0	1	1	30	10	100001	100030	2	.	1	4	.	.	2	.		0	0	.
1	0	1	0	0	0	0	0	0	1	24	10	100001	100030	2	.	1	1	.	.	2	.		0	0	.
1	0	0	0	1	1	1	0	1	1	20	10	100001	100030	2	.	1	1	.	.	.	.		0	0	.
1	0	1	0	0	0	0	0	0	1	21	10	100001	100030	2	.	1	1	.	.	.	.		0	0	.
1	0	1	0	1	1	1	0	0	1	27	10	100001	100030	2	.	1	3	.	.	2	.		0	0	.
1	0	1	0	1	0	1	0	1	1	27	10	100001	100030	2	.	1	1	.	.	2	.		0	0	.
1	0	1	0	0	0	0	0	1	1	20	10	100001	100030	2	.	3	2	.	.	1	.		0	0	.
1	1	1	0	1	1	1	0	1	1	20	10	100001	100027	2	.	1	1	.	.	.	.		2	1	.
1	1	1	0	1	1	1	0	1	1	22	10	100001	100027	2	.	2	2	.	.	1	.		2	1	.
1	1	1	0	0	0	0	0	0	1	28	10	100001	100027	2	.	1	1	.	.	3	.		2	1	.
1	1	1	0	0	1	1	0	0	1	20	10	100001	100027	2	.	2	4	.	.	.	.		2	1	.
1	1	1	0	0	0	0	0	0	1	18	10	100001	100027	2	.	1	4	.	.	.	.		1	1	.
1	1	0	0	0	0	0	0	0	1	20	10	100001	100027	2	.	2	1	.	.	.	.		2	1	.
1	0	1	0	1	1	1	0	1	1	17	10	100001	100027	2	.	2	1	.	.	.	.		1	1	.
1	1	1	0	1	1	1	0	1	1	26	10	100001	100027	2	.	2	1	.	.	2	.		1	1	.
1	1	0	0	0	0	0	0	1	1	19	10	100001	100026	2	.	2	4	.	.	.	.		1	1	.
1	1	1	0	1	1	1	0	1	1	22	10	100001	100026	2	.	1	3	.	.	2	.		1	1	.
1	1	0	0	1	1	1	0	0	1	17	10	100001	100026	2	.	3	4	.	.	.	.		1	1	.
1	1	1	0	1	1	1	0	1	1	25	10	100001	100026	2	.	2	4	.	.	2	.		1	1	.
1	1	1	0	0	1	1	0	0	1	20	10	100001	100026	2	.	3	4	.	.	.	.		1	1	.
1	1	1	0	0	0	0	0	0	1	16	10	100001	100026	2	.	2	4	.	.	.	.		1	1	.
1	1	1	0	1	1	1	0	1	1	22	10	100001	100026	2	.	3	5	.	.	.	.		2	1	.
1	1	1	0	1	1	1	0	1	1	17	10	100001	100027	2	.	3	5	.	.	.	.		1	1	.
1	1	1	0	0	0	0	0	0	1	20	10	100001	100026	2	.	1	1	.	.	1	.		2	1	.
1	1	1	0	1	1	1	0	1	1	20	10	100001	100026	2	.	1	4	.	.	1	.		2	1	.
1	1	1	0	1	1	1	0	1	1	18	10	100001	100027	2	.	2	4	.	.	.	.		1	1	.
1	1	1	0	1	1	1	0	1	1	16	10	100001	100026	2	.	3	4	.	.	.	.		1	1	.
1	1	1	0	1	1	1	0	1	1	18	10	100001	100026	2	.	1	5	.	.	.	.		1	1	.
1	1	1	0	1	1	1	0	1	1	16	10	100001	100026	2	.	3	2	.	.	.	.		1	1	.
1	1	1	0	1	1	1	0	1	1	24	10	100001	100026	2	.	2	1	.	.	1	.		1	1	.
1	1	1	0	1	1	1	0	1	1	20	10	100001	100027	2	.	1	3	.	.	1	.		2	1	.
1	1	1	0	1	1	1	0	1	1	35	10	100001	100026	2	.	1	3	.	.	2	.		2	1	.
1	1	0	0	1	1	1	0	1	1	20	10	100001	100026	2	.	1	1	.	.	.	.		1	1	.
1	1	1	0	0	0	0	0	0	1	35	10	100001	100026	2	.	1	1	.	.	3	.		1	1	.
1	1	0	0	1	1	1	0	1	1	20	10	100001	100027	2	.	2	5	.	.	1	.		2	1	.
1	1	1	0	1	1	1	0	1	1	22	10	100001	100026	2	.	3	4	.	.	.	.		2	1	.
1	1	1	0	1	0	1	0	0	1	25	10	100001	100026	2	.	2	5	.	.	2	.		1	1	.
1	1	1	0	1	1	1	0	1	1	20	10	100001	100026	2	.	3	5	.	.	.	.		2	1	.
1	1	1	0	0	0	0	0	0	1	35	10	100001	100027	2	.	1	3	.	.	3	.		1	1	.
1	1	1	0	1	1	1	0	1	1	16	10	100001	100027	2	.	3	5	.	.	.	.		2	1	.
1	0	1	0	1	1	1	0	1	1	26	10	100001	100025	2	.	1	1	.	.	1	.		2	1	.
1	1	1	0	1	1	1	0	1	1	28	10	100001	100025	2	.	1	3	.	.	1	.		1	1	.
1	1	1	0	1	1	1	0	1	1	24	10	100001	100025	2	.	3	5	.	.	2	.		2	1	.
1	1	1	0	1	1	1	0	1	1	22	10	100001	100025	2	.	1	3	.	.	.	.		2	1	.
1	1	1	0	0	.	0	0	1	1	26	10	100001	100025	2	.	1	4	.	.	2	.		1	1	.
1	1	1	0	1	1	1	0	1	1	30	10	100001	100025	2	.	1	4	.	.	2	.		2	1	.
1	1	1	0	0	.	0	0	1	1	26	10	100001	100025	2	.	1	4	.	.	2	.		1	1	.
1	1	1	0	0	.	0	0	1	1	26	10	100001	100025	2	.	1	3	.	.	2	.		2	1	.
1	1	1	0	0	.	0	0	1	1	32	10	100001	100025	2	.	1	4	.	.	2	.		1	1	.
1	1	1	0	0	.	0	0	1	1	26	10	100001	100025	2	.	1	1	.	.	2	.		2	1	.
1	1	1	0	0	.	0	0	1	1	28	10	100001	100025	2	.	1	3	.	.	2	.		2	1	.
1	1	1	0	1	0	1	0	1	1	24	10	100001	100025	2	.	1	3	.	.	.	.		1	1	.
1	1	1	0	1	1	1	0	1	1	26	10	100001	100025	2	.	1	4	.	.	2	.		1	1	.
1	1	1	0	1	.	1	0	1	1	28	10	100001	100025	2	.	1	4	.	.	2	.		1	1	.
1	0	1	0	0	.	0	0	1	1	32	10	100001	100025	2	.	1	4	.	.	2	.		2	1	.
1	1	1	0	0	.	0	0	1	1	20	10	100001	100025	2	.	1	4	.	.	.	.		1	1	.
1	1	1	0	1	1	1	0	1	1	18	10	100001	100025	2	.	3	4	.	.	.	.		2	1	.
1	1	1	0	0	0	0	0	1	1	26	10	100001	100025	2	.	1	3	.	.	.	.		1	1	.
1	1	1	0	1	1	1	0	1	1	24	10	100001	100025	2	.	3	2	.	.	.	.		2	1	.
1	1	1	0	1	1	1	0	1	1	26	10	100001	100025	2	.	1	2	.	.	2	.		2	1	.
1	1	1	0	0	.	0	0	1	1	28	10	100001	100025	2	.	1	4	.	.	2	.		1	1	.
1	1	1	0	0	1	0	0	1	1	20	10	100001	100026	2	.	2	4	.	.	.	.		2	1	.
1	1	0	0	1	1	1	0	1	1	28	10	100001	100029	2	.	1	4	.	.	2	.		0	0	.
1	1	1	0	1	1	1	0	1	1	25	10	100001	100029	2	.	1	4	.	.	2	.		0	0	.
1	0	1	0	1	1	1	0	1	1	30	10	100001	100029	2	.	2	1	.	.	2	.		0	0	.
1	0	1	0	1	1	1	0	1	1	25	10	100001	100029	2	.	1	1	.	.	2	.		0	0	.
1	1	1	0	1	1	1	0	1	1	20	10	100001	100029	2	.	1	1	.	.	.	.		0	0	.
1	1	0	0	1	1	1	0	1	1	26	10	100001	100029	2	.	2	1	.	.	2	.		0	0	.
1	1	0	0	0	1	0	0	0	1	25	10	100001	100029	2	.	1	1	.	.	1	.		0	0	.
1	1	1	0	1	1	1	0	1	1	20	10	100001	100029	2	.	1	1	.	.	2	.		0	0	.
1	1	1	0	0	0	0	0	0	1	27	10	100001	100029	2	.	1	1	.	.	2	.		0	0	.
1	1	1	0	1	1	1	0	1	1	24	10	100001	100029	2	.	3	5	.	.	2	.		0	0	.
1	1	1	0	0	.	0	0	1	1	30	10	100001	100029	2	.	1	4	.	.	2	.		0	0	.
1	1	1	0	0	.	0	0	1	1	22	10	100001	100029	2	.	3	4	.	.	1	.		0	0	.
1	0	1	0	0	0	0	0	0	1	25	10	100001	100028	2	.	2	4	.	.	1	.		0	0	.
1	0	0	0	1	1	1	0	1	1	20	10	100001	100028	2	.	1	3	.	.	1	.		0	0	.
1	0	1	0	0	0	0	0	0	1	21	10	100001	100028	2	.	1	1	.	.	1	.		0	0	.
1	0	1	0	1	1	1	0	1	1	26	10	100001	100028	2	.	1	4	.	.	2	.		0	0	.
1	1	1	0	0	0	0	0	0	1	21	10	100001	100028	2	.	1	2	.	.	2	.		0	0	.
1	1	0	0	0	0	0	0	0	1	19	10	100001	100028	2	.	3	4	.	.	.	.		0	0	.
1	1	1	0	1	.	1	0	1	1	26	10	100001	100028	2	.	1	2	.	.	1	.		0	0	.
1	1	1	0	1	1	1	0	1	1	25	10	100001	100028	2	.	1	2	.	.	1	.		0	0	.
1	1	1	0	0	0	0	0	0	1	25	10	100001	100028	2	.	1	2	.	.	1	.		0	0	.
1	1	1	0	0	1	0	0	0	1	25	10	100001	100028	2	.	1	3	.	.	1	.		0	0	.
1	.	1	0	1	1	1	0	1	1	23	10	100001	100028	2	.	3	5	.	.	2	.		0	0	.
1	1	1	0	1	1	1	0	1	1	18	10	100001	100028	2	.	1	4	.	.	.	.		0	0	.
1	1	1	0	1	1	1	0	1	1	21	10	100001	100028	2	.	1	4	.	.	1	.		0	0	.
1	1	0	0	0	0	0	0	0	1	24	10	100001	100028	2	.	1	1	.	.	.	.		0	0	.
1	1	0	0	1	0	1	0	1	1	35	10	100001	100028	2	.	1	1	.	.	2	.		0	0	.
1	1	1	0	1	0	1	0	1	1	28	10	100001	100028	2	.	1	1	.	.	1	.		0	0	.
1	1	1	0	1	0	1	0	1	1	20	10	100001	100028	2	.	3	4	.	.	.	.		0	0	.
1	1	1	0	0	0	0	0	0	1	24	10	100001	100028	2	.	1	3	.	.	1	.		0	0	.
1	1	1	0	1	1	1	0	1	1	21	10	100001	100028	2	.	1	1	.	.	2	.		0	0	.
1	1	1	0	1	1	1	0	1	1	20	10	100001	100028	2	.	1	3	.	.	.	.		0	0	.
1	1	1	0	1	1	1	0	1	1	25	10	100001	100028	2	.	1	5	.	.	2	.		0	0	.
1	1	1	0	0	0	0	0	0	1	27	10	100001	100028	2	.	1	1	.	.	1	.		0	0	.
1	1	1	0	1	0	1	0	1	1	25	10	100001	100028	2	.	1	1	.	.	1	.		0	0	.
1	1	1	0	1	1	1	0	1	1	28	10	100001	100029	2	.	1	4	.	.	1	.		0	0	.
1	1	1	0	0	0	0	0	1	1	26	10	100001	100029	2	.	1	3	.	.	1	.		0	0	.
1	1	1	0	0	.	0	0	1	1	22	10	100001	100029	2	.	3	3	.	.	.	.		0	0	.
1	1	1	0	1	1	1	0	1	1	26	10	100001	100029	2	.	1	3	.	.	.	.		0	0	.
1	1	1	0	1	1	1	0	1	1	28	10	100001	100029	2	.	1	3	.	.	2	.		0	0	.
1	1	1	0	0	.	0	0	1	1	26	10	100001	100029	2	.	1	2	.	.	1	.		0	0	.
1	1	1	0	1	1	1	0	1	1	28	10	100001	100029	2	.	1	4	.	.	2	.		0	0	.
1	1	1	0	1	1	1	0	1	1	28	10	100001	100029	2	.	1	3	.	.	2	.		0	0	.
1	1	1	0	1	1	1	0	1	1	26	10	100001	100029	2	.	1	3	.	.	1	.		0	0	.
1	1	1	0	1	1	1	0	1	1	22	10	100001	100029	2	.	3	5	.	.	1	.		0	0	.
1	1	1	1	1	1	1	0	1	1	22	10	100001	100029	2	.	1	1	.	.	1	.		0	0	.
1	1	0	0	1	1	1	0	1	1	20	10	100001	100026	2	.	1	2	.	.	.	.		2	1	.
1	1	1	0	1	1	1	0	1	1	28	10	100001	100029	2	.	1	2	.	.	2	.		0	0	.
1	1	0	0	0	0	0	0	0	1	25	10	100001	100029	2	.	1	1	.	.	2	.		0	0	.
1	1	0	0	1	1	1	0	1	1	26	10	100001	100029	2	.	1	1	.	.	2	.		0	0	.
1	1	0	0	1	1	1	0	1	1	24	10	100001	100029	2	.	1	1	.	.	1	.		0	0	.
1	1	0	0	0	1	0	0	0	1	23	10	100001	100029	2	.	1	1	.	.	1	.		0	0	.
1	1	0	0	0	1	0	0	0	1	20	10	100001	100029	2	.	1	1	.	.	.	.		0	0	.
1	1	0	0	1	1	1	0	1	1	24	10	100001	100029	2	.	1	1	.	.	1	.		0	0	.
1	0	0	0	0	0	0	0	0	1	25	10	100001	100029	2	.	1	1	.	.	1	.		0	0	.
1	1	0	0	0	0	0	0	0	1	25	10	100001	100029	2	.	1	1	.	.	1	.		0	0	.
1	1	0	0	0	0	0	0	0	1	25	10	100001	100029	2	.	1	1	.	.	2	.		0	0	.
1	1	1	0	1	1	1	0	1	1	23	10	100001	100029	2	.	1	1	.	.	1	.		0	0	.
1	1	0	0	1	1	1	0	1	1	35	10	100001	100028	2	.	1	3	.	.	3	.		0	0	.
1	0	1	0	1	.	1	0	1	1	19	10	100001	100028	2	.	1	3	.	.	1	.		0	0	.
1	1	1	0	0	.	0	0	0	1	22	10	100001	100028	2	.	2	3	.	.	1	.		0	0	.
1	0	1	0	1	1	1	0	1	1	19	10	100001	100028	2	.	1	3	.	.	1	.		0	0	.
1	1	1	0	1	1	1	0	1	1	23	10	100001	100028	2	.	1	3	.	.	1	.		0	0	.
1	1	1	0	1	1	1	0	1	1	30	10	100001	100028	2	.	1	4	.	.	2	.		0	0	.
1	1	1	0	1	1	1	0	1	1	20	10	100001	100028	2	.	1	4	.	.	1	.		0	0	.
1	1	1	0	1	1	1	0	1	1	30	10	100001	100028	2	.	2	1	.	.	2	.		0	0	.
1	1	1	0	1	1	1	0	1	1	23	10	100001	100028	2	.	1	3	.	.	1	.		0	0	.
1	0	1	0	1	.	1	0	1	1	21	10	100001	100028	2	.	1	1	.	.	1	.		0	0	.
1	0	1	0	1	.	1	0	1	1	28	10	100001	100028	2	.	3	5	.	.	2	.		0	0	.
1	1	1	0	1	1	1	0	1	1	25	10	100001	100028	2	.	1	1	.	.	2	.		0	0	.
1	1	1	0	1	1	1	0	1	1	26	10	100001	100028	2	.	1	1	.	.	2	.		0	0	.
1	1	1	0	1	1	1	1	1	1	23	10	100001	100028	2	.	2	4	.	.	2	.		0	0	.
1	0	1	0	1	1	1	0	1	1	19	10	100001	100028	2	.	3	5	.	.	1	.		0	0	.
1	0	1	0	1	1	1	0	1	1	20	10	100001	100028	2	.	3	4	.	.	1	.		0	0	.
1	0	1	0	1	1	1	0	1	1	25	10	100001	100028	2	.	1	5	.	.	1	.		0	0	.
1	0	0	0	0	0	0	0	0	1	19	10	100001	100028	2	.	2	4	.	.	1	.		0	0	.
1	1	1	0	1	1	1	0	0	1	24	10	100001	100028	2	.	1	4	.	.	2	.		0	0	.
1	1	1	0	1	1	1	0	0	1	20	10	100001	100028	2	.	2	5	.	.	1	.		0	0	.
1	1	1	0	1	1	1	0	0	1	20	10	100001	100028	2	.	3	5	.	.	.	.		0	0	.
1	1	1	0	1	1	1	0	0	1	20	10	100001	100028	2	.	1	3	.	.	1	.		0	0	.
1	1	1	0	1	1	1	0	1	1	18	10	100001	100028	2	.	3	5	.	.	.	.		0	0	.
1	1	1	0	0	0	0	0	0	1	20	10	100001	100028	2	.	1	3	.	.	2	.		0	0	.
1	1	1	0	1	1	1	0	0	1	20	10	100001	100028	2	.	1	5	.	.	2	.		0	0	.
1	1	1	0	1	0	1	0	1	1	30	10	100001	100028	2	.	1	1	.	.	2	.		0	0	.
1	1	1	0	1	.	1	0	1	1	20	10	100001	100028	2	.	2	4	.	.	1	.		0	0	.
1	1	1	0	1	.	1	0	1	1	28	10	100001	100028	2	.	1	4	.	.	2	.		0	0	.
1	0	1	0	0	0	0	0	1	1	25	10	100001	100028	2	.	1	3	.	.	1	.		0	0	.
1	1	1	0	1	1	1	0	1	1	30	10	100001	100028	2	.	1	1	.	.	2	.		0	0	.
1	0	1	0	1	.	1	0	1	1	23	10	100001	100028	2	.	1	3	.	.	1	.		0	0	.
1	1	1	0	1	1	1	0	1	1	25	10	100001	100028	2	.	3	5	.	.	1	.		0	0	.
1	1	1	0	1	0	1	0	1	1	20	10	100001	100028	2	.	1	1	.	.	.	.		0	0	.
1	1	1	0	1	0	1	0	1	1	21	10	100001	100028	2	.	2	3	.	.	.	.		0	0	.
1	1	1	0	1	0	1	0	1	1	19	10	100001	100028	2	.	1	3	.	.	.	.		0	0	.
1	1	1	0	0	0	0	0	0	1	35	10	100001	100028	2	.	1	2	.	.	2	.		0	0	.
1	1	1	0	0	0	0	0	0	1	20	10	100001	100028	2	.	3	3	.	.	.	.		0	0	.
1	1	1	0	0	0	0	0	0	1	35	10	100001	100028	2	.	1	1	.	.	2	.		0	0	.
1	1	1	0	1	1	1	0	1	1	20	10	100001	100026	2	.	3	3	.	.	1	.		1	1	.
1	1	1	0	1	1	1	0	1	1	19	10	100001	100027	2	.	2	2	.	.	.	.		1	1	.
1	1	1	0	1	1	1	0	1	1	20	10	100001	100027	2	.	1	1	.	.	.	.		2	1	.
1	1	0	0	1	1	1	0	1	1	19	10	100001	100026	2	.	2	4	.	.	.	.		1	1	.
1	1	1	0	1	1	1	0	1	1	16	10	100001	100027	2	.	2	3	.	.	.	.		1	1	.
1	1	1	0	1	1	1	0	1	1	20	10	100001	100027	2	.	2	5	.	.	1	.		1	1	.
1	1	1	0	1	1	1	0	1	1	22	10	100001	100027	2	.	1	4	.	.	1	.		1	1	.
1	1	1	0	1	1	1	0	1	1	22	10	100001	100026	2	.	1	3	.	.	1	.		2	1	.
1	1	1	0	1	1	1	0	1	1	19	10	100001	100027	2	.	2	1	.	.	1	.		1	1	.
1	1	1	0	1	1	1	0	1	1	24	10	100001	100027	2	.	3	5	.	.	.	.		1	1	.
1	1	1	0	1	1	1	0	1	1	23	10	100001	100027	2	.	2	2	.	.	2	.		1	1	.
1	1	1	0	1	1	1	0	1	1	21	10	100001	100026	2	.	1	4	.	.	1	.		1	1	.
1	1	1	0	1	1	1	0	1	1	19	10	100001	100026	2	.	1	3	.	.	.	.		2	1	.
1	1	0	0	1	1	1	0	1	1	22	10	100001	100026	2	.	2	3	.	.	1	.		1	1	.
1	1	1	0	0	0	0	0	1	1	25	10	100001	100026	2	.	1	3	.	.	1	.		1	1	.
1	1	0	0	1	1	1	0	1	1	20	10	100001	100026	2	.	1	2	.	.	.	.		1	1	.
1	1	1	0	0	0	0	0	0	1	22	10	100001	100027	2	.	1	2	.	.	1	.		2	1	.
1	1	1	0	1	1	1	0	1	1	20	10	100001	100026	2	.	1	4	.	.	.	.		1	1	.
1	1	1	0	0	0	0	0	0	1	20	10	100001	100027	2	.	1	4	.	.	.	.		1	1	.
1	1	1	0	1	1	1	0	1	1	23	10	100001	100026	2	.	1	1	.	.	1	.		2	1	.
1	1	1	0	1	1	1	0	1	1	22	10	100001	100026	2	.	1	3	.	.	1	.		2	1	.
1	1	1	0	1	1	1	0	1	1	30	10	100001	100026	2	.	1	1	.	.	2	.		1	1	.
1	1	1	0	1	1	1	0	1	1	22	10	100001	100026	2	.	1	1	.	.	1	.		1	1	.
1	1	1	0	1	1	1	0	1	1	20	10	100001	100026	2	.	1	2	.	.	.	.		1	1	.
1	1	1	0	1	1	1	0	1	1	25	10	100001	100026	2	.	2	5	.	.	2	.		2	1	.
1	1	1	0	1	1	1	0	1	1	18	10	100001	100026	2	.	2	4	.	.	.	.		1	1	.
1	1	1	0	1	1	1	0	1	1	21	10	100001	100026	2	.	3	4	.	.	1	.		1	1	.
1	1	1	0	1	1	1	0	0	1	18	10	100001	100028	2	.	1	5	.	.	.	.		0	0	.
1	0	1	0	1	1	1	0	0	1	20	10	100001	100028	2	.	1	1	.	.	1	.		0	0	.
1	1	1	0	1	1	1	0	1	1	28	10	100001	100025	2	.	1	4	.	.	2	.		2	1	.
1	0	1	0	0	.	0	0	1	1	30	10	100001	100025	2	.	1	1	.	.	2	.		1	1	.
1	1	1	0	0	0	0	0	0	1	30	10	100001	100025	2	.	1	1	.	.	2	.		2	1	.
1	1	1	0	1	1	1	0	1	1	28	10	100001	100025	2	.	1	5	.	.	2	.		2	1	.
1	1	1	0	1	1	1	0	1	1	20	10	100001	100025	2	.	3	5	.	.	.	.		2	1	.
1	1	1	0	0	.	0	0	1	1	26	10	100001	100025	2	.	1	1	.	.	1	.		1	1	.
1	1	1	0	1	1	1	0	1	1	27	10	100001	100025	2	.	1	4	.	.	2	.		1	1	.
1	1	1	0	0	.	0	0	0	1	26	10	100001	100025	2	.	1	3	.	.	1	.		2	1	.
1	1	1	0	1	1	1	0	1	1	18	10	100001	100025	2	.	1	3	.	.	.	.		1	1	.
1	1	1	0	0	0	0	0	1	1	28	10	100001	100025	2	.	1	4	.	.	2	.		1	1	.
1	1	1	0	0	.	0	0	1	1	27	10	100001	100025	2	.	1	3	.	.	1	.		1	1	.
1	1	1	0	1	.	1	0	1	1	19	10	100001	100025	2	.	1	3	.	.	.	.		2	1	.
1	1	1	0	1	.	1	0	1	1	30	10	100001	100025	2	.	1	2	.	.	2	.		2	1	.
1	1	1	0	0	.	0	0	1	1	30	10	100001	100025	2	.	1	3	.	.	3	.		1	1	.
1	1	1	0	1	1	1	0	1	1	26	10	100001	100025	2	.	3	2	.	.	.	.		1	1	.
1	1	1	0	0	.	0	0	0	1	32	10	100001	100025	2	.	1	3	.	.	2	.		1	1	.
1	1	1	0	0	1	0	0	1	1	30	10	100001	100025	2	.	2	5	.	.	2	.		2	1	.
1	1	1	0	1	.	1	0	1	1	24	10	100001	100025	2	.	1	3	.	.	2	.		1	1	.
1	1	1	0	1	.	1	0	1	1	24	10	100001	100025	2	.	1	4	.	.	1	.		1	1	.
1	1	1	0	1	1	1	0	1	1	32	10	100001	100025	2	.	1	4	.	.	3	.		1	1	.
1	1	1	0	0	.	0	0	1	1	28	10	100001	100025	2	.	2	4	.	.	1	.		2	1	.
1	1	1	0	0	.	0	0	1	1	30	10	100001	100025	2	.	1	4	.	.	3	.		1	1	.
1	1	1	0	0	.	0	0	1	1	26	10	100001	100029	2	.	3	4	.	.	.	.		0	0	.
1	1	1	0	0	.	0	0	0	1	22	10	100001	100025	2	.	2	4	.	.	.	.		2	1	.
1	1	1	0	0	.	0	0	1	1	28	10	100001	100025	2	.	1	4	.	.	1	.		1	1	.
1	1	1	0	1	1	1	0	1	1	28	10	100001	100025	2	.	1	3	.	.	2	.		1	1	.
1	1	1	0	1	1	1	0	1	1	28	10	100001	100025	2	.	1	4	.	.	2	.		1	1	.
1	1	1	0	1	0	1	0	1	1	24	10	100001	100025	2	.	1	4	.	.	.	.		2	1	.
1	1	0	0	1	1	1	0	1	1	24	10	100001	100025	2	.	3	5	.	.	.	.		2	1	.
1	1	1	0	1	1	1	0	1	1	22	10	100001	100025	2	.	1	4	.	.	.	.		1	1	.
1	1	0	0	0	.	0	0	0	1	30	10	100001	100030	2	.	1	3	.	.	1	.		0	0	.
1	1	0	0	0	.	0	0	0	1	35	10	100001	100030	2	.	1	3	.	.	1	.		0	0	.
1	1	0	0	0	.	0	0	0	1	35	10	100001	100030	2	.	1	2	.	.	2	.		0	0	.
1	1	0	0	0	1	0	0	0	1	30	10	100001	100030	2	.	1	1	.	.	2	.		0	0	.
1	0	0	0	0	0	0	0	0	1	21	10	100001	100030	2	.	1	4	.	.	1	.		0	0	.
1	1	0	0	0	0	0	0	0	1	35	10	100001	100030	2	.	1	2	.	.	2	.		0	0	.
1	1	1	0	1	1	1	0	1	1	23	10	100001	100030	2	.	1	3	.	.	1	.		0	0	.
1	1	1	0	0	1	0	0	0	1	25	10	100001	100030	2	.	1	3	.	.	2	.		0	0	.
1	1	0	0	0	.	0	0	0	1	21	10	100001	100030	2	.	1	4	.	.	.	.		0	0	.
1	1	1	0	0	.	0	0	0	1	24	10	100001	100030	2	.	2	4	.	.	1	.		0	0	.
1	1	1	0	1	1	1	0	1	1	24	10	100001	100030	2	.	3	4	.	.	1	.		0	0	.
1	0	0	0	1	1	1	0	1	1	30	10	100001	100030	2	.	3	1	.	.	1	.		0	0	.
1	0	0	0	0	1	0	0	1	1	27	10	100001	100030	2	.	1	1	.	.	3	.		0	0	.
1	0	1	0	0	0	0	0	0	1	40	10	100001	100030	2	.	1	1	.	.	3	.		0	0	.
1	1	1	0	1	1	1	0	1	1	20	10	100001	100027	2	.	1	1	.	.	1	.		1	1	.
1	1	1	0	0	0	0	0	0	1	20	10	100001	100027	2	.	2	5	.	.	1	.		1	1	.
1	1	1	0	0	1	0	0	0	1	26	10	100001	100027	2	.	1	1	.	.	2	.		1	1	.
1	1	1	0	1	1	1	0	1	1	19	10	100001	100027	2	.	2	3	.	.	.	.		1	1	.
1	1	1	0	0	0	0	0	0	1	22	10	100001	100030	2	.	1	1	.	.	2	.		0	0	.
1	1	1	0	0	0	0	0	0	1	22	10	100001	100028	2	.	3	5	.	.	2	.		0	0	.
1	0	1	0	1	1	1	0	1	1	21	10	100001	100028	2	.	2	4	.	.	2	.		0	0	.
1	0	1	0	1	1	1	0	1	1	19	10	100001	100028	2	.	3	5	.	.	.	.		0	0	.
1	1	1	0	1	.	1	0	1	1	22	10	100001	100028	2	.	3	5	.	.	1	.		0	0	.
1	0	1	0	1	1	1	0	1	1	19	10	100001	100028	2	.	2	3	.	.	.	.		0	0	.
1	0	1	0	1	1	1	0	1	1	21	10	100001	100028	2	.	2	5	.	.	1	.		0	0	.
1	1	1	0	1	1	1	0	1	1	20	10	100001	100028	2	.	1	5	.	.	1	.		0	0	.
1	1	1	0	1	.	1	0	1	1	19	10	100001	100028	2	.	3	5	.	.	.	.		0	0	.
1	1	1	0	0	0	0	0	0	1	25	10	100001	100028	2	.	1	3	.	.	2	.		0	0	.
1	1	0	0	0	0	0	0	0	1	20	10	100001	100028	2	.	1	4	.	.	.	.		0	0	.
1	1	1	0	0	0	0	0	0	1	20	10	100001	100028	2	.	1	4	.	.	1	.		0	0	.
1	1	1	0	1	1	1	0	1	1	20	10	100001	100028	2	.	3	5	.	.	1	.		0	0	.
1	1	0	0	0	0	0	0	0	1	18	10	100001	100028	2	.	1	3	.	.	.	.		0	0	.
1	1	1	0	0	0	0	0	0	1	19	10	100001	100028	2	.	1	3	.	.	1	.		0	0	.
1	1	1	0	1	1	1	0	0	1	16	10	100001	100028	2	.	1	3	.	.	.	.		0	0	.
1	1	0	0	0	0	0	0	0	1	18	10	100001	100028	2	.	1	3	.	.	.	.		0	0	.
1	1	1	0	0	0	0	0	0	1	20	10	100001	100028	2	.	1	2	.	.	2	.		0	0	.
1	1	0	0	0	0	0	0	0	1	19	10	100001	100028	2	.	1	4	.	.	.	.		0	0	.
1	1	1	0	0	0	0	0	0	1	30	10	100001	100028	2	.	1	3	.	.	2	.		0	0	.
1	1	1	0	0	0	0	0	0	1	19	10	100001	100028	2	.	1	2	.	.	1	.		0	0	.
1	1	1	0	1	1	1	0	1	1	30	10	100001	100028	2	.	1	5	.	.	2	.		0	0	.
1	1	1	0	1	0	1	0	1	1	26	10	100001	100028	2	.	1	1	.	.	2	.		0	0	.
1	1	1	0	1	0	1	0	1	1	22	10	100001	100028	2	.	1	3	.	.	.	.		0	0	.
1	0	1	0	1	1	1	0	1	1	19	10	100001	100028	2	.	3	5	.	.	.	.		0	0	.
1	1	1	0	0	0	0	0	1	1	25	10	100001	100028	2	.	1	5	.	.	1	.		0	0	.
1	0	1	0	1	1	1	0	1	1	20	10	100001	100028	2	.	3	5	.	.	.	.		0	0	.
1	0	1	0	1	1	1	0	1	1	19	10	100001	100028	2	.	1	2	.	.	.	.		0	0	.
1	1	1	0	0	0	0	0	1	1	25	10	100001	100028	2	.	1	2	.	.	2	.		0	0	.
1	1	1	0	1	1	1	0	1	1	26	10	100001	100028	2	.	1	3	.	.	2	.		0	0	.
1	0	1	0	1	1	1	0	1	1	25	10	100001	100028	2	.	1	5	.	.	1	.		0	0	.
1	1	1	0	0	0	0	0	0	1	20	10	100001	100028	2	.	1	5	.	.	.	.		0	0	.
1	1	1	0	1	0	1	0	1	1	25	10	100001	100028	2	.	1	2	.	.	1	.		0	0	.
1	1	1	0	1	0	1	0	1	1	20	10	100001	100028	2	.	1	1	.	.	.	.		0	0	.
1	1	1	0	1	0	1	0	1	1	22	10	100001	100028	2	.	1	1	.	.	1	.		0	0	.
1	1	1	0	1	0	1	0	1	1	22	10	100001	100028	2	.	1	4	.	.	.	.		0	0	.
1	1	1	0	1	0	1	0	1	1	21	10	100001	100028	2	.	1	1	.	.	.	.		0	0	.
1	1	1	0	1	0	1	0	1	1	19	10	100001	100028	2	.	1	1	.	.	.	.		0	0	.
1	1	1	0	1	0	1	0	1	1	20	10	100001	100028	2	.	1	2	.	.	.	.		0	0	.
1	1	1	0	1	0	1	0	1	1	25	10	100001	100028	2	.	1	1	.	.	1	.		0	0	.
1	1	1	0	1	0	1	0	1	1	20	10	100001	100028	2	.	1	1	.	.	.	.		0	0	.
1	1	1	0	1	1	1	0	1	1	30	10	100001	100028	2	.	1	1	.	.	1	.		0	0	.
1	0	1	0	1	1	1	0	1	1	22	10	100001	100028	2	.	1	1	.	.	1	.		0	0	.
1	1	1	0	1	1	1	0	1	1	26	10	100001	100025	2	.	1	3	.	.	2	.		2	1	.
1	1	1	0	0	.	0	0	1	1	26	10	100001	100025	2	.	1	2	.	.	1	.		2	1	.
1	0	1	0	0	.	0	0	1	1	20	10	100001	100025	2	.	1	4	.	.	1	.		2	1	.
1	1	1	0	1	1	1	0	1	1	18	10	100001	100025	2	.	1	3	.	.	.	.		2	1	.
1	1	1	0	1	1	1	0	1	1	26	10	100001	100025	2	.	1	2	.	.	.	.		2	1	.
1	1	1	0	1	1	1	1	0	1	30	10	100001	100025	2	.	1	1	.	.	2	.		2	1	.
1	1	1	0	0	.	0	0	0	1	30	10	100001	100029	2	.	1	1	.	.	2	.		0	0	.
1	1	1	0	1	1	1	0	1	1	28	10	100001	100025	2	.	1	4	.	.	2	.		1	1	.
1	1	1	0	1	1	1	0	1	1	28	10	100001	100025	2	.	1	3	.	.	2	.		1	1	.
1	1	1	0	1	1	1	0	1	1	30	10	100001	100025	2	.	1	3	.	.	2	.		1	1	.
1	1	1	0	0	1	0	0	1	1	34	10	100001	100025	2	.	1	4	.	.	2	.		2	1	.
1	1	1	0	1	1	1	0	1	1	28	10	100001	100029	2	.	1	4	.	.	2	.		0	0	.
1	1	1	0	0	.	0	0	0	1	28	10	100001	100029	2	.	1	1	.	.	1	.		0	0	.
1	1	1	0	1	1	1	0	1	1	34	10	100001	100025	2	.	1	3	.	.	3	.		1	1	.
1	1	1	0	1	1	1	0	1	1	28	10	100001	100025	2	.	1	1	.	.	2	.		1	1	.
1	1	1	0	0	.	0	0	1	1	30	10	100001	100025	2	.	1	3	.	.	2	.		2	1	.
1	1	1	0	1	1	1	0	1	1	24	10	100001	100025	2	.	1	4	.	.	2	.		2	1	.
1	1	1	0	0	1	0	0	1	1	19	10	100001	100025	2	.	1	3	.	.	.	.		1	1	.
1	1	1	0	0	.	0	0	1	1	26	10	100001	100025	2	.	1	2	.	.	2	.		1	1	.
1	0	0	0	0	1	0	0	1	1	30	10	100001	100025	2	.	1	4	.	.	3	.		1	1	.
1	1	1	0	0	.	0	0	1	1	26	10	100001	100025	2	.	1	4	.	.	1	.		2	1	.
1	1	1	0	0	.	0	0	1	1	22	10	100001	100025	2	.	1	3	.	.	.	.		2	1	.
1	1	1	0	0	0	0	0	1	1	28	10	100001	100025	2	.	1	3	.	.	2	.		1	1	.
1	1	1	0	1	1	1	0	1	1	28	10	100001	100025	2	.	1	3	.	.	2	.		2	1	.
1	1	1	0	1	1	1	0	1	1	32	10	100001	100025	2	.	1	3	.	.	2	.		1	1	.
1	1	1	0	1	1	1	0	1	1	20	10	100001	100025	2	.	1	4	.	.	.	.		2	1	.
1	1	1	0	0	0	0	0	1	1	20	10	100001	100025	2	.	1	4	.	.	1	.		2	1	.
1	1	1	0	0	0	0	0	1	1	19	10	100001	100025	2	.	1	4	.	.	.	.		1	1	.
1	0	1	0	1	1	1	0	1	1	28	10	100001	100025	2	.	2	1	.	.	.	.		2	1	.
1	1	1	0	0	1	0	0	1	1	30	10	100001	100025	2	.	1	4	.	.	2	.		1	1	.
1	1	1	0	1	1	1	0	1	1	20	10	100001	100025	2	.	3	5	.	.	1	.		2	1	.
0	.	.	0	1	1	0	.	.	1	22	10	100001	100027	2	.	.	3	.	.	.	.		2	1	.
0	.	.	0	1	0	0	.	.	1	20	10	100001	100030	2	.	.	1	.	.	.	.		0	0	.
0	.	.	0	0	0	0	.	.	1	30	10	100001	100030	2	.	.	1	.	.	3	.		0	0	.
0	.	.	0	0	0	0	.	.	1	19	10	100001	100028	2	.	.	1	.	.	.	.		0	0	.
0	.	.	0	0	0	0	.	.	1	27	10	100001	100028	2	.	.	3	.	.	2	.		0	0	.
0	.	.	0	1	1	1	.	.	1	23	10	100001	100028	2	.	.	1	.	.	.	.		0	0	.
0	.	.	0	0	0	0	.	.	1	30	10	100001	100028	2	.	.	1	.	.	2	.		0	0	.
0	.	.	0	0	0	0	.	.	1	28	10	100001	100028	2	.	.	1	.	.	2	.		0	0	.
0	.	.	0	1	.	1	.	.	1	25	10	100001	100025	2	.	.	1	.	.	.	.		2	1	.
0	.	.	1	1	1	1	.	.	1	28	10	100001	100025	2	.	.	3	.	.	1	.		1	1	.
0	.	.	0	0	.	0	.	.	1	30	10	100001	100025	2	.	.	1	.	.	.	.		1	1	.
0	.	.	0	0	0	0	.	.	1	21	10	100001	100027	2	.	3	3	.	.	.	.		1	1	.
0	.	.	0	1	1	1	.	.	1	19	10	100001	100027	2	.	2	4	.	.	.	.		1	1	.
1	0	1	0	1	1	1	0	1	1	35	10	100001	100029	2	.	.	1	.	.	2	.		0	0	.
1	.	1	0	1	1	1	0	1	1	21	10	100001	100026	2	.	3	5	.	.	1	.		2	1	.
1	.	1	0	0	0	0	0	1	1	21	10	100001	100028	2	.	.	2	.	.	.	.		0	0	.
1	1	1	1	1	1	1	0	1	1	26	10	100001	100028	2	.	.	4	.	.	2	.		0	0	.
1	0	1	0	0	0	0	0	1	1	26	10	100001	100028	2	.	3	4	.	.	.	.		0	0	.
1	.	1	0	1	.	1	0	1	1	19	10	100001	100028	2	.	2	2	.	.	.	.		0	0	.
1	.	1	0	0	0	0	0	1	1	30	10	100001	100028	2	.	.	1	.	.	.	.		0	0	.
1	.	1	0	1	1	1	0	1	1	20	10	100001	100028	2	.	3	1	.	.	.	.		0	0	.
1	1	0	0	1	1	1	0	1	1	30	10	100001	100028	2	.	.	4	.	.	3	.		0	0	.
1	1	0	0	1	1	1	0	1	1	30	10	100001	100028	2	.	2	4	.	.	2	.		0	0	.
1	.	1	0	1	1	1	0	1	1	19	10	100001	100028	2	.	.	1	.	.	.	.		0	0	.
1	1	1	0	1	0	1	0	1	1	22	10	100001	100025	2	.	3	5	.	.	1	.		2	1	.
1	1	1	0	1	1	1	0	1	1	28	10	100001	100029	2	.	.	4	.	.	2	.		0	0	.
1	.	0	0	0	0	0	0	1	1	22	10	100001	100030	2	.	.	3	.	.	1	.		0	0	.
1	.	1	0	0	0	0	0	1	1	18	10	100001	100026	2	.	2	5	.	.	1	.		1	1	.
1	.	1	0	1	1	1	0	1	1	24	10	100001	100025	2	.	3	5	.	.	.	.		2	1	.
1	.	1	0	0	.	0	0	0	1	22	10	100001	100025	2	.	.	3	.	.	.	.		1	1	.
1	.	1	0	0	1	0	0	0	1	24	10	100001	100025	2	.	3	3	.	.	.	.		2	1	.
1	1	1	0	1	1	1	0	1	1	23	10	100001	100030	2	.	.	1	.	.	2	.		0	0	.
1	1	1	0	0	0	0	0	1	1	36	10	100001	100030	2	.	.	1	.	.	3	.		0	0	.
1	1	1	0	0	0	0	0	0	1	27	10	100001	100030	2	.	.	1	.	.	2	.		0	0	.
1	1	0	0	0	0	0	0	1	1	20	10	100001	100030	2	.	.	1	.	.	1	.		0	0	.
1	.	1	0	1	.	1	0	1	1	28	10	100001	100025	2	.	.	3	.	.	2	.		1	1	.
1	.	1	0	0	.	0	0	1	1	27	10	100001	100025	2	.	.	3	.	.	1	.		2	1	.
1	1	0	0	0	0	0	0	0	1	18	10	100001	100027	2	.	.	5	.	.	.	.		2	1	.
1	1	0	0	0	0	0	0	0	1	25	10	100001	100027	2	.	.	3	.	.	2	.		1	1	.
1	1	1	0	0	1	0	0	1	1	22	10	100001	100027	2	.	.	3	.	.	1	.		2	1	.
1	1	1	0	0	0	0	0	0	1	22	10	100001	100026	2	.	.	4	.	.	2	.		1	1	.
1	1	0	0	0	0	0	0	0	1	26	10	100001	100028	3	.	.	1	.	.	2	.		0	0	.
1	0	0	0	0	0	0	0	0	1	26	10	100001	100028	3	.	.	1	.	.	2	.		0	0	.
1	0	0	0	1	1	1	0	1	1	25	10	100001	100028	3	.	3	3	.	.	2	.		0	0	.
1	0	0	0	1	1	1	0	1	1	25	10	100001	100028	3	.	3	3	.	.	2	.		0	0	.
1	1	1	0	1	1	1	0	1	1	25	10	100001	100026	2	.	3	4	.	.	.	.		2	1	.
1	1	1	0	0	1	0	0	0	1	30	10	100001	100026	2	.	2	4	.	.	2	.		2	1	.
1	1	1	0	1	1	1	0	1	1	20	10	100001	100026	2	.	3	4	.	.	1	.		2	1	.
1	1	1	0	1	1	1	0	1	1	25	10	100001	100029	2	.	2	2	.	.	.	.		0	0	.
1	0	1	0	1	1	0	0	1	1	30	10	100001	100029	2	.	1	1	.	.	2	.		0	0	.
1	1	0	0	0	0	0	0	0	1	24	10	100001	100029	2	.	1	1	.	.	1	.		0	0	.
1	1	0	0	0	0	0	0	0	1	24	10	100001	100029	2	.	1	1	.	.	1	.		0	0	.
1	1	1	0	0	0	0	0	1	1	28	10	100001	100029	2	.	1	1	.	.	.	.		0	0	.
1	1	1	0	0	.	0	0	1	1	30	10	100001	100029	2	.	1	3	.	.	2	.		0	0	.
1	1	1	0	0	.	0	0	1	1	30	10	100001	100029	2	.	1	3	.	.	2	.		0	0	.
1	1	1	0	1	1	1	0	1	1	30	10	100001	100029	2	.	1	2	.	.	2	.		0	0	.
1	1	1	0	0	.	0	0	1	1	30	10	100001	100029	2	.	1	3	.	.	2	.		0	0	.
1	1	1	0	1	1	1	0	1	1	26	10	100001	100029	2	.	1	4	.	.	1	.		0	0	.
1	1	1	0	1	1	1	0	1	1	22	10	100001	100029	2	.	1	1	.	.	.	.		0	0	.
1	1	1	0	1	1	1	0	1	1	30	10	100001	100029	2	.	1	3	.	.	2	.		0	0	.
1	1	1	0	1	1	1	0	1	1	22	10	100001	100029	2	.	1	3	.	.	1	.		0	0	.
1	1	1	0	1	1	1	0	1	1	28	10	100001	100029	2	.	1	3	.	.	2	.		0	0	.
1	1	1	0	1	1	1	0	1	1	28	10	100001	100029	2	.	1	4	.	.	2	.		0	0	.
1	1	1	0	0	.	0	0	1	1	30	10	100001	100029	2	.	1	3	.	.	2	.		0	0	.
1	1	1	0	0	.	0	0	1	1	28	10	100001	100029	2	.	1	3	.	.	2	.		0	0	.
1	1	1	0	1	1	1	0	1	1	23	10	100001	100027	2	.	2	4	.	.	2	.		2	1	.
1	1	1	0	1	1	1	0	1	1	20	10	100001	100027	2	.	3	4	.	.	.	.		1	1	.
1	1	1	0	0	0	0	0	0	1	25	10	100001	100027	2	.	1	3	.	.	2	.		2	1	.
1	1	1	0	1	1	1	0	1	1	23	10	100001	100026	2	.	1	2	.	.	2	.		1	1	.
1	1	1	0	0	0	0	0	1	1	25	10	100001	100026	2	.	3	4	.	.	2	.		1	1	.
1	1	1	0	1	1	1	0	1	1	19	10	100001	100026	2	.	3	2	.	.	.	.		1	1	.
1	1	1	0	1	1	1	0	1	1	20	10	100001	100026	2	.	2	4	.	.	.	.		1	1	.
1	1	1	0	1	1	1	0	1	1	24	10	100001	100027	2	.	2	1	.	.	.	.		2	1	.
1	1	0	0	0	0	0	0	0	1	20	10	100001	100026	2	.	1	5	.	.	.	.		1	1	.
1	1	1	0	1	1	1	0	1	1	27	10	100001	100027	2	.	1	4	.	.	2	.		2	1	.
1	1	1	0	0	0	0	0	0	1	20	10	100001	100026	2	.	1	4	.	.	1	.		1	1	.
1	1	1	0	1	1	1	0	1	1	24	10	100001	100026	2	.	2	4	.	.	1	.		1	1	.
1	1	0	0	1	1	1	0	1	1	20	10	100001	100026	2	.	3	4	.	.	.	.		1	1	.
1	1	1	0	1	1	1	0	1	1	26	10	100001	100027	2	.	2	3	.	.	2	.		2	1	.
1	0	1	0	1	1	1	0	1	1	22	10	100001	100027	2	.	2	4	.	.	.	.		1	1	.
1	1	1	0	1	0	1	0	1	1	18	10	100001	100026	2	.	3	4	.	.	.	.		1	1	.
1	1	1	0	0	1	0	0	0	1	26	10	100001	100027	2	.	1	1	.	.	2	.		1	1	.
1	1	1	0	0	0	0	0	1	1	25	10	100001	100027	2	.	2	3	.	.	2	.		2	1	.
1	1	1	0	1	1	1	0	1	1	26	10	100001	100026	2	.	2	2	.	.	2	.		1	1	.
1	1	0	0	1	1	1	0	1	1	20	10	100001	100026	2	.	3	3	.	.	.	.		1	1	.
1	1	1	0	1	1	1	0	1	1	23	10	100001	100026	2	.	2	4	.	.	1	.		1	1	.
1	1	1	0	1	1	1	0	1	1	22	10	100001	100027	2	.	2	3	.	.	1	.		1	1	.
1	1	1	0	1	1	1	0	1	1	18	10	100001	100026	2	.	3	3	.	.	.	.		1	1	.
1	1	1	0	1	1	1	0	1	1	21	10	100001	100027	2	.	1	2	.	.	1	.		1	1	.
1	1	0	0	0	0	0	0	0	1	25	10	100001	100027	2	.	1	1	.	.	.	.		1	1	.
1	1	1	0	1	1	1	0	1	1	21	10	100001	100027	2	.	1	3	.	.	1	.		2	1	.
1	1	1	0	0	0	0	0	0	1	35	10	100001	100027	2	.	1	2	.	.	2	.		1	1	.
1	1	0	0	0	0	0	0	1	1	25	10	100001	100026	2	.	1	4	.	.	1	.		1	1	.
1	1	1	0	1	1	1	0	1	1	28	10	100001	100026	2	.	2	1	.	.	3	.		1	1	.
1	1	1	0	1	1	1	0	1	1	24	10	100001	100026	2	.	2	1	.	.	2	.		1	1	.
1	1	1	0	1	1	1	0	1	1	20	10	100001	100026	2	.	2	5	.	.	.	.		1	1	.
1	1	1	0	1	1	1	0	1	1	18	10	100001	100026	2	.	1	1	.	.	.	.		1	1	.
1	1	1	0	0	0	0	0	1	1	25	10	100001	100027	2	.	2	3	.	.	1	.		2	1	.
1	1	1	0	0	0	0	0	0	1	20	10	100001	100027	2	.	2	3	.	.	.	.		2	1	.
1	1	1	0	1	1	1	1	0	1	26	10	100001	100026	2	.	1	2	.	.	2	.		1	1	.
1	1	1	0	1	1	1	0	1	1	24	10	100001	100027	2	.	2	4	.	.	2	.		2	1	.
1	1	1	0	1	1	1	0	1	1	20	10	100001	100027	2	.	1	4	.	.	1	.		1	1	.
1	0	0	0	0	1	0	0	1	1	25	10	100001	100030	2	.	1	4	.	.	1	.		0	0	.
1	1	1	0	0	0	0	0	0	1	26	10	100001	100027	2	.	1	4	.	.	2	.		1	1	.
1	1	1	0	1	1	1	0	1	1	22	10	100001	100030	2	.	1	1	.	.	.	.		0	0	.
1	0	1	0	0	0	0	0	0	1	30	10	100001	100030	2	.	1	1	.	.	2	.		0	0	.
1	0	1	0	0	0	0	0	0	1	28	10	100001	100030	2	.	1	2	.	.	2	.		0	0	.
1	0	0	0	0	.	0	0	1	1	20	10	100001	100030	2	.	1	3	.	.	1	.		0	0	.
1	1	0	0	0	1	0	0	0	1	28	10	100001	100030	2	.	.	2	.	.	1	.		0	0	.
1	1	0	0	0	1	0	0	0	1	23	10	100001	100030	2	.	3	3	.	.	2	.		0	0	.
1	1	0	0	0	0	0	0	0	1	20	10	100001	100030	2	.	3	5	.	.	1	.		0	0	.
1	0	0	0	0	0	0	0	0	1	25	10	100001	100030	2	.	.	5	.	.	.	.		0	0	.
1	0	0	0	1	1	0	0	1	1	28	10	100001	100030	2	.	1	4	.	.	1	.		0	0	.
1	1	0	0	0	.	0	0	0	1	30	10	100001	100030	2	.	1	2	.	.	1	.		0	0	.
1	0	1	0	0	0	0	0	1	1	22	10	100001	100030	2	.	1	2	.	.	2	.		0	0	.
1	1	1	1	1	1	1	0	1	1	22	10	100001	100030	2	.	3	5	.	.	.	.		0	0	.
1	0	0	0	1	1	1	0	1	1	17	10	100001	100030	2	.	3	4	.	.	.	.		0	0	.
1	0	0	0	0	.	0	0	0	1	23	10	100001	100030	2	.	1	1	.	.	.	.		0	0	.
1	1	1	0	1	1	1	0	1	1	22	10	100001	100030	2	.	3	4	.	.	1	.		0	0	.
1	0	0	1	1	1	1	0	1	1	20	10	100001	100030	2	.	3	4	.	.	.	.		0	0	.
1	1	1	0	1	1	1	0	1	1	23	10	100001	100030	2	.	3	3	.	.	1	.		0	0	.
1	1	1	0	0	1	0	0	0	1	25	10	100001	100030	2	.	2	4	.	.	2	.		0	0	.
1	1	1	0	0	.	0	0	1	1	26	10	100001	100025	2	.	3	5	.	.	1	.		1	1	.
1	0	1	0	1	1	1	0	1	1	28	10	100001	100025	2	.	1	2	.	.	2	.		2	1	.
1	0	0	0	1	1	1	0	1	1	27	10	100001	100025	2	.	1	4	.	.	1	.		2	1	.
1	1	1	0	1	1	1	0	1	1	20	10	100001	100025	2	.	1	3	.	.	.	.		2	1	.
1	1	1	0	0	.	1	0	1	1	32	10	100001	100025	2	.	1	1	.	.	2	.		1	1	.
1	1	1	0	0	0	0	0	0	1	20	10	100001	100025	2	.	1	3	.	.	1	.		2	1	.
1	1	1	0	0	0	0	0	1	1	26	10	100001	100025	2	.	1	3	.	.	1	.		1	1	.
1	1	1	0	0	0	0	0	1	1	26	10	100001	100025	2	.	1	3	.	.	2	.		1	1	.
1	1	1	0	1	1	1	0	1	1	23	10	100001	100027	2	.	1	4	.	.	2	.		1	1	.
1	1	1	0	1	1	1	0	1	1	23	10	100001	100027	2	.	2	5	.	.	1	.		2	1	.
1	1	1	0	1	1	1	0	1	1	23	10	100001	100027	2	.	2	5	.	.	1	.		2	1	.
1	1	1	0	0	0	0	0	0	1	25	10	100001	100026	2	.	1	2	.	.	2	.		2	1	.
1	1	1	0	0	0	0	0	0	1	28	10	100001	100026	2	.	1	1	.	.	3	.		1	1	.
1	1	1	0	0	0	0	0	0	1	25	10	100001	100027	2	.	1	3	.	.	2	.		1	1	.
1	1	1	0	1	1	1	0	1	1	28	10	100001	100026	2	.	1	4	.	.	2	.		1	1	.
1	1	1	0	1	1	1	0	1	1	27	10	100001	100026	2	.	1	4	.	.	2	.		2	1	.
1	1	1	0	0	0	0	0	0	1	20	10	100001	100027	2	.	2	3	.	.	.	.		1	1	.
1	1	1	0	1	1	1	0	1	1	20	10	100001	100026	2	.	2	4	.	.	.	.		1	1	.
1	1	1	0	1	1	1	0	1	1	23	10	100001	100026	2	.	1	5	.	.	1	.		1	1	.
1	1	0	0	0	0	0	0	0	1	26	10	100001	100027	2	.	1	3	.	.	2	.		1	1	.
1	1	0	0	1	1	1	0	1	1	20	10	100001	100027	2	.	1	1	.	.	.	.		2	1	.
1	1	1	0	1	1	1	0	1	1	25	10	100001	100026	2	.	1	3	.	.	2	.		1	1	.
1	1	1	0	1	1	1	0	1	1	23	10	100001	100026	2	.	2	1	.	.	.	.		1	1	.
1	1	1	0	1	1	1	0	1	1	22	10	100001	100027	2	.	1	4	.	.	1	.		1	1	.
1	1	1	0	0	0	0	0	1	1	20	10	100001	100026	2	.	1	3	.	.	.	.		1	1	.
1	1	0	0	0	1	0	0	0	1	20	10	100001	100026	2	.	2	4	.	.	.	.		1	1	.
1	1	0	0	0	0	0	0	0	1	20	10	100001	100026	2	.	2	4	.	.	.	.		2	1	.
1	0	1	0	1	0	1	0	1	1	20	10	100001	100027	2	.	3	4	.	.	.	.		1	1	.
1	0	1	0	1	.	1	0	1	1	18	10	100001	100026	2	.	1	1	.	.	.	.		1	1	.
1	1	1	0	0	0	0	0	0	1	23	10	100001	100027	2	.	1	2	.	.	1	.		1	1	.
1	1	1	0	1	1	1	0	1	1	20	10	100001	100027	2	.	2	4	.	.	.	.		1	1	.
1	1	1	0	0	0	0	0	0	1	20	10	100001	100027	2	.	1	3	.	.	.	.		1	1	.
1	1	1	0	0	0	0	0	0	1	20	10	100001	100027	2	.	3	5	.	.	.	.		1	1	.
1	1	1	0	1	1	1	0	1	1	23	10	100001	100030	2	.	3	4	.	.	1	.		0	0	.
1	1	1	0	0	0	0	0	0	1	22	10	100001	100027	2	.	1	1	.	.	1	.		1	1	.
1	1	1	0	1	1	1	0	1	1	25	10	100001	100030	2	.	1	1	.	.	2	.		0	0	.
1	1	1	0	0	0	0	0	0	1	24	10	100001	100027	2	.	1	4	.	.	1	.		1	1	.
1	1	1	0	1	1	1	0	1	1	20	10	100001	100029	2	.	1	4	.	.	.	.		0	0	.
1	1	1	0	1	1	0	0	1	1	30	10	100001	100029	2	.	1	1	.	.	2	.		0	0	.
1	1	1	0	0	0	0	0	0	1	20	10	100001	100026	2	.	1	1	.	.	2	.		2	1	.
1	1	1	0	0	0	0	0	0	1	28	10	100001	100030	2	.	1	1	.	.	2	.		0	0	.
1	1	1	0	1	1	1	0	1	1	25	10	100001	100027	2	.	1	1	.	.	2	.		2	1	.
1	1	1	0	0	0	0	0	0	1	22	10	100001	100026	2	.	2	3	.	.	1	.		2	1	.
1	1	1	0	1	1	1	0	1	1	22	10	100001	100026	2	.	1	3	.	.	1	.		1	1	.
1	1	1	0	1	1	1	0	1	1	22	10	100001	100026	2	.	1	4	.	.	1	.		1	1	.
1	1	1	0	0	0	0	0	0	1	25	10	100001	100026	2	.	3	5	.	.	2	.		1	1	.
1	1	0	0	0	1	0	0	0	1	24	10	100001	100029	2	.	1	1	.	.	.	.		0	0	.
1	0	1	0	1	1	1	0	0	1	23	10	100001	100030	2	.	3	1	.	.	2	.		0	0	.
1	1	1	0	1	1	1	0	1	1	22	10	100001	100030	2	.	1	4	.	.	.	.		0	0	.
1	1	1	0	1	1	1	0	1	1	30	10	100001	100030	2	.	1	2	.	.	2	.		0	0	.
1	1	1	0	0	.	0	0	0	1	30	10	100001	100030	2	.	2	4	.	.	2	.		0	0	.
1	1	1	0	0	.	0	0	0	1	36	10	100001	100030	2	.	1	4	.	.	3	.		0	0	.
1	1	0	0	0	1	0	0	1	1	22	10	100001	100030	2	.	1	4	.	.	2	.		0	0	.
1	1	1	0	1	1	1	0	1	1	27	10	100001	100030	2	.	1	4	.	.	2	.		0	0	.
1	1	1	0	0	0	0	0	1	1	33	10	100001	100027	2	.	1	4	.	.	3	.		1	1	.
1	1	1	0	1	1	1	0	1	1	22	10	100001	100027	2	.	1	1	.	.	.	.		1	1	.
1	1	1	0	1	1	1	0	1	1	26	10	100001	100027	2	.	1	5	.	.	2	.		2	1	.
1	1	1	0	1	1	1	0	1	1	24	10	100001	100027	2	.	2	4	.	.	1	.		1	1	.
1	1	1	0	0	0	0	0	0	1	26	10	100001	100027	2	.	2	4	.	.	.	.		1	1	.
1	1	1	0	0	0	0	0	0	1	20	10	100001	100030	2	.	1	1	.	.	1	.		0	0	.
1	1	1	0	0	0	0	0	0	1	22	10	100001	100027	2	.	1	3	.	.	2	.		1	1	.
1	1	1	0	0	0	0	0	0	1	20	10	100001	100027	2	.	2	1	.	.	1	.		1	1	.
0	.	.	0	1	1	1	.	.	1	27	10	100001	100027	2	.	.	1	.	.	2	.		1	1	.
0	.	.	0	1	1	1	.	.	1	20	10	100001	100027	2	.	.	1	.	.	.	.		2	1	.
0	.	.	0	0	.	0	.	.	1	22	10	100001	100025	2	.	.	1	.	.	.	.		2	1	.
0	.	.	1	1	1	1	.	.	1	26	10	100001	100025	2	.	3	5	.	.	.	.		2	1	.
0	.	.	0	1	1	1	.	.	1	24	10	100001	100028	2	.	.	4	.	.	2	.		0	0	.
0	.	.	0	1	1	1	.	.	1	27	10	100001	100027	2	.	.	1	.	.	2	.		2	1	.
0	.	.	0	1	1	1	.	.	1	27	10	100001	100027	2	.	.	2	.	.	2	.		2	1	.
1	.	1	0	0	0	0	0	1	1	23	10	100001	100030	2	.	.	3	.	.	1	.		0	0	.
1	1	1	0	0	0	0	0	0	1	20	10	100001	100027	2	.	2	4	.	.	.	.		1	1	.
1	.	1	0	1	1	1	0	1	1	20	10	100001	100029	2	.	.	1	.	.	.	.		0	0	.
1	.	1	0	1	1	1	0	1	1	25	10	100001	100030	2	.	.	3	.	.	2	.		0	0	.
1	0	0	0	1	1	1	0	1	1	23	10	100001	100026	2	.	2	4	.	.	1	.		1	1	.
1	1	1	0	1	1	1	0	1	1	26	10	100001	100025	3	.	.	3	.	.	.	.		2	1	.
1	1	1	0	1	1	1	0	1	1	26	10	100001	100025	3	.	.	3	.	.	.	.		2	1	.
1	.	1	0	1	.	0	0	1	1	33	10	100001	100030	2	.	.	2	.	.	2	.		0	0	.
1	1	0	0	1	1	1	0	1	1	26	10	100001	100027	2	.	.	4	.	.	2	.		2	1	.
0	.	.	0	0	0	0	.	.	1	25	10	100001	100028	2	.	.	4	.	.	2	.		0	0	.
0	.	.	0	0	0	0	.	.	1	22	10	100001	100030	2	.	.	2	.	.	1	.		0	0	.
0	.	.	0	1	1	1	.	.	1	20	10	100001	100026	2	.	3	5	.	.	.	.		1	1	.
0	.	.	0	0	0	0	.	.	1	21	10	100001	100025	2	.	.	5	.	.	2	.		1	1	.
1	1	1	0	1	1	1	0	1	1	19	10	100001	100028	2	.	.	3	.	.	.	.		0	0	.
1	1	1	0	1	1	1	0	1	1	25	10	100001	100028	2	.	.	3	.	.	2	.		0	0	.
1	1	0	0	0	0	0	0	1	1	19	10	100001	100030	2	.	3	4	.	.	.	.		0	0	.
1	1	1	0	0	0	0	0	1	1	19	10	100001	100030	2	.	3	2	.	.	.	.		0	0	.
1	1	1	0	1	1	0	0	1	1	19	10	100001	100026	2	.	.	3	.	.	.	.		2	1	.
1	1	0	0	1	.	1	0	1	1	21	10	100001	100029	2	.	.	2	.	.	.	.		0	0	.
1	1	0	0	0	.	0	0	1	1	30	10	100001	100025	2	.	.	1	.	.	2	.		1	1	.
0	.	.	0	0	0	0	.	.	1	18	10	100001	100027	2	.	.	4	.	.	.	.		1	1	.
0	.	.	0	1	1	1	.	.	1	20	10	100001	100025	2	.	.	3	.	.	.	.		2	1	.
1	1	1	0	1	1	1	0	1	1	19	10	100001	100026	2	.	2	1	.	.	.	.		1	1	.
1	1	1	0	1	1	1	0	1	1	26	10	100001	100025	2	.	3	5	.	.	1	.		1	1	.
1	1	1	0	1	1	1	0	1	1	34	10	100001	100025	2	.	1	1	.	.	2	.		2	1	.
1	1	1	0	0	.	0	0	1	1	22	10	100001	100025	2	.	1	3	.	.	.	.		2	1	.
1	1	1	0	1	1	1	0	1	1	24	10	100001	100025	2	.	1	3	.	.	.	.		2	1	.
1	1	1	0	1	1	1	0	1	1	28	10	100001	100025	2	.	1	1	.	.	2	.		2	1	.
1	1	1	0	1	1	1	0	1	1	28	10	100001	100025	2	.	1	4	.	.	3	.		2	1	.
1	1	1	0	0	.	0	0	1	1	28	10	100001	100025	2	.	1	3	.	.	2	.		1	1	.
1	1	1	0	1	1	1	1	0	1	26	10	100001	100025	2	.	1	3	.	.	2	.		1	1	.
1	1	1	0	0	.	0	0	1	1	28	10	100001	100025	2	.	1	1	.	.	2	.		1	1	.
1	1	1	0	0	.	0	0	1	1	22	10	100001	100025	2	.	1	3	.	.	.	.		1	1	.
1	1	1	0	1	1	1	0	1	1	32	10	100001	100025	2	.	1	4	.	.	3	.		2	1	.
1	1	1	0	0	1	0	0	1	1	20	10	100001	100025	2	.	1	3	.	.	.	.		1	1	.
1	1	1	0	0	.	0	0	1	1	30	10	100001	100025	2	.	1	1	.	.	2	.		2	1	.
1	1	1	0	1	1	1	0	1	1	26	10	100001	100025	2	.	1	1	.	.	2	.		2	1	.
1	1	1	0	1	.	1	0	1	1	23	10	100001	100025	2	.	1	4	.	.	2	.		2	1	.
1	1	1	0	1	1	1	0	1	1	30	10	100001	100025	2	.	1	3	.	.	2	.		2	1	.
1	1	1	0	1	1	1	0	1	1	26	10	100001	100025	2	.	1	2	.	.	1	.		1	1	.
1	1	1	0	1	1	1	0	1	1	26	10	100001	100025	2	.	1	4	.	.	1	.		2	1	.
1	1	1	0	1	1	1	0	1	1	21	10	100001	100025	2	.	1	4	.	.	2	.		2	1	.
1	1	1	0	1	1	1	0	1	1	28	10	100001	100025	2	.	1	3	.	.	.	.		2	1	.
1	1	1	0	1	1	1	0	1	1	28	10	100001	100029	2	.	1	1	.	.	2	.		0	0	.
1	1	1	0	0	.	0	0	1	1	26	10	100001	100025	2	.	1	1	.	.	1	.		1	1	.
1	1	1	0	0	.	0	0	0	1	26	10	100001	100025	2	.	1	2	.	.	1	.		1	1	.
1	1	1	0	1	.	1	0	1	1	32	10	100001	100025	2	.	1	4	.	.	3	.		2	1	.
1	1	1	0	1	1	1	0	1	1	32	10	100001	100029	2	.	1	3	.	.	2	.		0	0	.
1	0	1	0	0	.	0	0	0	1	25	10	100001	100029	2	.	1	3	.	.	2	.		0	0	.
1	1	1	0	1	1	1	0	1	1	28	10	100001	100029	2	.	2	3	.	.	2	.		0	0	.
1	1	1	0	0	0	0	0	0	1	20	10	100001	100026	2	.	2	4	.	.	.	.		1	1	.
1	1	1	0	0	1	1	0	1	1	23	10	100001	100026	2	.	3	5	.	.	1	.		1	1	.
1	1	1	0	0	0	0	0	0	1	28	10	100001	100026	2	.	1	3	.	.	2	.		1	1	.
1	1	1	0	1	1	1	0	1	1	23	10	100001	100026	2	.	1	2	.	.	1	.		2	1	.
1	1	0	0	0	1	0	0	0	1	26	10	100001	100029	2	.	1	1	.	.	2	.		0	0	.
1	1	1	0	0	0	0	0	1	1	28	10	100001	100029	3	.	1	2	.	.	2	.		0	0	.
1	1	1	0	0	0	0	0	1	1	28	10	100001	100029	3	.	1	2	.	.	2	.		0	0	.
1	1	0	0	1	1	1	0	1	1	24	10	100001	100029	2	.	1	1	.	.	1	.		0	0	.
1	0	0	0	0	1	0	.	0	1	23	10	100001	100029	2	.	1	1	.	.	1	.		0	0	.
1	1	0	0	1	1	1	0	1	1	25	10	100001	100030	2	.	1	1	.	.	1	.		0	0	.
1	0	1	0	1	1	1	0	1	1	27	10	100001	100030	2	.	1	1	.	.	2	.		0	0	.
1	1	1	0	0	1	0	0	0	1	20	10	100001	100030	2	.	1	3	.	.	.	.		0	0	.
1	1	1	0	0	.	0	0	0	1	25	10	100001	100030	2	.	1	1	.	.	1	.		0	0	.
1	0	0	0	0	1	0	0	1	1	17	10	100001	100030	2	.	3	4	.	.	.	.		0	0	.
1	0	1	0	1	1	1	0	1	1	26	10	100001	100030	2	.	3	4	.	.	2	.		0	0	.
1	0	0	0	0	1	0	0	1	1	30	10	100001	100030	2	.	1	3	.	.	.	.		0	0	.
1	0	1	0	1	1	1	0	1	1	24	10	100001	100030	2	.	2	3	.	.	1	.		0	0	.
1	1	1	0	1	1	1	0	1	1	35	10	100001	100030	2	.	1	2	.	.	3	.		0	0	.
1	1	0	0	0	.	0	0	0	1	29	10	100001	100030	2	.	3	5	.	.	.	.		0	0	.
1	1	1	0	0	0	0	0	0	1	24	10	100001	100028	2	.	1	3	.	.	2	.		0	0	.
1	1	1	0	0	0	0	0	1	1	20	10	100001	100028	2	.	1	1	.	.	2	.		0	0	.
1	1	1	0	0	0	0	0	0	1	23	10	100001	100028	2	.	1	4	.	.	2	.		0	0	.
1	1	1	0	0	0	0	0	1	1	25	10	100001	100028	2	.	1	2	.	.	2	.		0	0	.
1	1	1	0	0	0	0	0	1	1	20	10	100001	100028	2	.	1	4	.	.	1	.		0	0	.
1	1	1	0	0	0	0	0	1	1	20	10	100001	100028	2	.	1	4	.	.	1	.		0	0	.
1	1	1	0	0	0	0	0	1	1	27	10	100001	100028	2	.	1	5	.	.	2	.		0	0	.
1	1	1	0	1	1	1	0	1	1	19	10	100001	100028	2	.	3	3	.	.	.	.		0	0	.
1	0	1	0	1	1	1	0	1	1	19	10	100001	100028	2	.	2	5	.	.	.	.		0	0	.
1	1	1	0	1	1	1	0	1	1	27	10	100001	100028	2	.	2	5	.	.	1	.		0	0	.
1	1	1	0	0	1	0	0	1	1	20	10	100001	100028	2	.	1	2	.	.	.	.		0	0	.
1	0	1	0	1	1	1	0	1	1	22	10	100001	100028	2	.	1	4	.	.	1	.		0	0	.
1	1	1	0	1	1	1	0	1	1	26	10	100001	100028	2	.	3	5	.	.	1	.		0	0	.
1	1	1	0	1	1	1	0	1	1	26	10	100001	100028	2	.	1	1	.	.	1	.		0	0	.
1	1	1	0	0	1	0	0	1	1	25	10	100001	100028	2	.	1	3	.	.	1	.		0	0	.
1	1	1	0	1	1	1	0	1	1	21	10	100001	100028	2	.	1	1	.	.	.	.		0	0	.
1	0	1	0	1	1	1	0	1	1	19	10	100001	100028	2	.	3	5	.	.	.	.		0	0	.
1	1	1	0	1	1	1	0	1	1	21	10	100001	100028	3	.	1	5	.	.	.	.		0	0	.
1	1	1	0	1	1	1	0	1	1	21	10	100001	100028	3	.	1	5	.	.	.	.		0	0	.
1	1	1	0	1	.	1	0	1	1	25	10	100001	100028	2	.	1	4	.	.	1	.		0	0	.
1	1	1	0	1	1	1	0	1	1	20	10	100001	100028	2	.	1	3	.	.	.	.		0	0	.
1	0	0	0	0	1	0	0	1	1	35	10	100001	100028	2	.	1	3	.	.	2	.		0	0	.
1	1	1	0	1	0	0	0	1	1	30	10	100001	100028	2	.	1	5	.	.	2	.		0	0	.
1	1	1	0	1	0	1	0	1	1	19	10	100001	100028	2	.	3	4	.	.	.	.		0	0	.
1	1	1	0	0	0	0	0	0	1	19	10	100001	100028	2	.	1	4	.	.	.	.		0	0	.
1	1	1	0	1	1	1	0	1	1	28	10	100001	100028	2	.	1	3	.	.	2	.		0	0	.
1	1	1	0	1	0	1	0	1	1	27	10	100001	100028	2	.	1	1	.	.	2	.		0	0	.
1	1	1	0	0	0	0	0	0	1	26	10	100001	100028	2	.	1	1	.	.	1	.		0	0	.
1	1	1	0	1	0	1	0	1	1	30	10	100001	100028	2	.	1	3	.	.	2	.		0	0	.
1	1	1	0	0	0	0	0	0	1	24	10	100001	100028	2	.	2	3	.	.	1	.		0	0	.
1	1	1	0	1	1	1	0	1	1	19	10	100001	100028	2	.	1	1	.	.	.	.		0	0	.
1	0	0	0	0	1	0	0	1	1	19	10	100001	100028	2	.	1	2	.	.	.	.		0	0	.
1	0	0	0	1	1	1	0	1	1	18	10	100001	100027	2	.	3	5	.	.	.	.		1	1	.
1	1	1	0	1	1	1	0	1	1	20	10	100001	100026	2	.	2	4	.	.	.	.		1	1	.
1	1	1	0	1	1	1	0	1	1	20	10	100001	100027	2	.	3	4	.	.	.	.		2	1	.
1	1	1	0	1	1	1	0	1	1	20	10	100001	100026	2	.	3	4	.	.	.	.		2	1	.
1	1	1	0	0	0	0	0	0	1	23	10	100001	100026	2	.	1	3	.	.	1	.		1	1	.
1	1	1	0	1	1	1	0	1	1	20	10	100001	100027	2	.	1	4	.	.	.	.		1	1	.
1	1	1	0	1	1	1	0	1	1	20	10	100001	100027	2	.	1	2	.	.	.	.		1	1	.
1	1	1	0	1	1	1	0	1	1	23	10	100001	100026	2	.	1	1	.	.	1	.		1	1	.
1	1	1	0	0	0	0	0	0	1	20	10	100001	100027	2	.	2	4	.	.	.	.		1	1	.
1	1	1	0	1	1	1	0	1	1	20	10	100001	100027	2	.	3	5	.	.	.	.		1	1	.
1	0	1	0	0	1	0	0	1	1	23	10	100001	100030	2	.	3	3	.	.	1	.		0	0	.
1	0	0	0	0	0	0	0	1	1	21	10	100001	100030	2	.	1	3	.	.	2	.		0	0	.
1	1	0	0	1	1	0	0	1	1	30	10	100001	100030	2	.	1	3	.	.	3	.		0	0	.
1	1	1	0	0	.	0	0	0	1	35	10	100001	100025	2	.	1	2	.	.	3	.		2	1	.
1	1	1	0	1	1	1	0	1	1	30	10	100001	100025	2	.	1	4	.	.	1	.		2	1	.
1	1	1	0	1	1	1	0	0	1	26	10	100001	100025	2	.	3	5	.	.	2	.		1	1	.
1	1	1	0	1	1	1	0	1	1	28	10	100001	100025	2	.	1	3	.	.	3	.		2	1	.
1	1	1	0	1	1	1	0	1	1	22	10	100001	100025	2	.	3	4	.	.	.	.		2	1	.
1	1	1	0	1	1	1	0	1	1	18	10	100001	100025	2	.	1	4	.	.	.	.		1	1	.
1	0	1	0	0	.	0	0	1	1	22	10	100001	100025	2	.	1	1	.	.	.	.		1	1	.
1	1	1	0	0	1	0	0	1	1	20	10	100001	100026	2	.	1	1	.	.	.	.		2	1	.
1	1	1	0	1	1	1	0	1	1	20	10	100001	100029	2	.	1	5	.	.	.	.		0	0	.
1	1	1	0	0	0	0	0	1	1	28	10	100001	100028	2	.	1	3	.	.	1	.		0	0	.
1	1	0	0	0	0	0	0	1	1	19	10	100001	100028	2	.	1	3	.	.	.	.		0	0	.
1	1	1	0	1	1	1	0	1	1	19	10	100001	100028	2	.	1	4	.	.	.	.		0	0	.
1	1	1	0	0	0	0	0	0	1	18	10	100001	100028	2	.	1	1	.	.	.	.		0	0	.
1	1	1	0	1	0	1	0	1	1	19	10	100001	100028	2	.	3	4	.	.	.	.		0	0	.
1	1	1	0	1	1	1	0	1	1	23	10	100001	100028	2	.	1	5	.	.	1	.		0	0	.
0	.	.	0	0	1	0	.	.	1	23	10	100002	100014	2	.	2	1	.	.	.	.		2	1	.
0	.	.	0	0	0	0	.	.	1	.	10	100002	100013	2	.	.	1	.	.	1	.		2	1	.
0	.	.	0	0	1	0	.	.	1	21	10	100002	100014	2	.	2	1	.	.	.	.		2	1	.
0	.	.	0	0	1	0	.	.	1	22	10	100002	100018	2	.	.	2	.	.	.	.		0	0	.
0	.	.	0	0	1	1	.	.	1	20	10	100002	100016	2	.	3	2	.	.	.	.		0	0	.
0	.	.	0	1	1	1	.	.	1	26	10	100002	100013	2	.	2	4	.	.	2	.		2	1	.
0	.	.	0	1	1	1	.	.	1	22	10	100002	100013	2	.	.	3	.	.	1	.		1	1	.
0	.	.	0	0	0	0	.	.	1	18	10	100002	100018	2	.	.	3	.	.	.	.		0	0	.
1	0	0	0	0	0	0	0	0	1	26	10	100002	100014	2	.	2	4	.	.	2	.		1	1	.
1	0	0	0	0	0	0	0	0	1	27	10	100002	100018	2	.	.	3	.	.	2	.		0	0	.
1	.	1	0	0	0	0	0	0	1	21	10	100002	100013	2	.	.	3	.	.	1	.		1	1	.
0	.	.	0	0	1	0	.	.	1	32	10	100002	100016	2	.	.	2	.	.	2	.		0	0	.
1	0	1	0	0	1	0	0	0	1	29	10	100002	100013	3	.	.	1	.	.	2	.		1	1	.
1	0	1	0	0	1	0	0	0	1	29	10	100002	100013	3	.	.	1	.	.	2	.		1	1	.
1	.	1	0	1	1	1	0	1	1	23	10	100002	100016	2	.	.	1	.	.	2	.		0	0	.
1	.	1	0	0	1	0	0	1	1	21	10	100002	100014	2	.	.	2	.	.	1	.		1	1	.
0	.	.	0	0	0	0	.	.	1	22	10	100002	100013	2	.	.	1	.	.	.	.		1	1	.
0	.	.	0	1	1	1	.	.	1	30	10	100002	100013	2	.	.	3	.	.	2	.		1	1	.
1	1	1	0	1	1	1	0	1	1	17	10	100002	100014	2	.	.	1	.	.	.	.		1	1	.
1	0	1	0	0	1	0	0	0	1	28	10	100002	100014	3	.	2	1	.	.	2	.		1	1	.
1	.	1	0	0	1	0	0	1	1	28	10	100002	100014	3	.	2	1	.	.	2	.		1	1	.
1	.	0	0	0	1	0	0	1	1	41	10	100002	100014	2	.	.	1	.	.	3	.		1	1	.
1	1	1	0	0	1	0	0	0	1	25	10	100002	100017	2	.	.	2	.	.	.	.		0	0	.
1	1	1	0	0	1	0	0	0	1	29	10	100002	100017	2	.	.	1	.	.	2	.		0	0	.
1	1	1	0	0	1	0	0	0	1	25	10	100002	100017	2	.	.	2	.	.	.	.		0	0	.
1	.	1	0	0	1	0	0	0	1	28	10	100002	100017	2	.	.	1	.	.	2	.		0	0	.
1	1	1	0	0	0	0	0	1	1	22	10	100002	100017	2	.	.	1	.	.	1	.		0	0	.
1	1	1	0	0	1	0	0	0	1	26	10	100002	100017	2	.	.	1	.	.	.	.		0	0	.
1	1	1	0	0	1	0	0	0	1	23	10	100002	100017	2	.	.	3	.	.	.	.		0	0	.
1	1	1	0	0	0	0	0	0	1	25	10	100002	100017	2	.	.	1	.	.	1	.		0	0	.
1	.	0	0	0	1	0	0	1	1	21	10	100002	100018	2	.	2	2	.	.	.	.		0	0	.
1	0	0	0	0	1	0	0	1	1	21	10	100002	100014	2	.	2	2	.	.	.	.		2	1	.
1	.	1	0	0	0	0	0	0	1	25	10	100002	100018	2	.	.	3	.	.	1	.		0	0	.
1	.	0	0	0	0	0	0	0	1	.	10	100002	100013	2	.	.	2	.	.	2	.		2	1	.
1	1	1	0	0	0	0	0	0	1	22	10	100002	100018	2	.	.	3	.	.	.	.		0	0	.
1	1	1	0	1	1	1	0	1	1	21	10	100002	100013	2	.	3	4	.	.	.	.		2	1	.
1	0	1	0	0	0	0	0	0	1	24	10	100002	100018	3	.	3	4	.	.	1	.		0	0	.
1	0	1	0	0	0	0	0	0	1	24	10	100002	100018	3	.	3	4	.	.	1	.		0	0	.
1	1	1	0	0	0	0	0	0	1	27	10	100002	100013	2	.	1	3	.	.	3	.		1	1	.
1	1	1	0	0	0	0	0	.	1	25	10	100002	100013	2	.	1	2	.	.	1	.		1	1	.
1	0	0	0	0	0	0	0	0	1	26	10	100002	100014	2	.	2	3	.	.	.	.		2	1	.
1	1	0	0	1	1	1	0	0	1	19	10	100002	100014	2	.	2	2	.	.	1	.		1	1	.
1	0	0	0	0	0	0	0	0	1	22	10	100002	100013	2	.	1	5	.	.	.	.		1	1	.
1	0	1	0	1	1	1	0	1	1	35	10	100002	100013	2	.	3	5	.	.	2	.		1	1	.
1	1	1	0	1	1	1	0	1	1	27	10	100002	100013	2	.	1	4	.	.	2	.		1	1	.
1	0	1	0	1	1	1	0	1	1	30	10	100002	100013	2	.	1	2	.	.	2	.		2	1	.
1	1	1	0	1	1	1	0	1	1	28	10	100002	100013	2	.	1	5	.	.	2	.		2	1	.
1	0	0	0	0	0	0	0	0	1	30	10	100002	100013	2	.	1	1	.	.	3	.		2	1	.
1	0	0	0	0	0	0	0	0	1	30	10	100002	100013	2	.	1	1	.	.	2	.		1	1	.
1	0	1	0	0	0	0	0	1	1	28	10	100002	100013	2	.	1	3	.	.	2	.		1	1	.
1	0	1	0	0	0	0	0	1	1	30	10	100002	100014	2	.	1	3	.	.	2	.		2	1	.
1	0	0	0	0	0	0	0	0	1	27	10	100002	100014	2	.	1	4	.	.	2	.		1	1	.
1	0	0	0	0	.	0	0	0	1	32	10	100002	100013	2	.	1	1	.	.	.	.		2	1	.
1	1	1	0	1	1	1	0	1	1	27	10	100002	100013	2	.	3	5	.	.	2	.		1	1	.
1	0	0	0	0	1	0	0	0	1	26	10	100002	100013	2	.	2	3	.	.	2	.		1	1	.
1	0	1	0	0	0	0	0	0	1	30	10	100002	100014	2	.	2	3	.	.	2	.		2	1	.
1	0	0	0	0	0	0	0	0	1	26	10	100002	100018	2	.	1	2	.	.	1	.		0	0	.
1	0	0	0	0	0	0	0	0	1	18	10	100002	100016	2	.	.	2	.	.	.	.		0	0	.
1	0	1	0	0	1	0	0	1	1	26	10	100002	100016	2	.	2	4	.	.	1	.		0	0	.
1	0	1	0	0	0	0	0	0	1	28	10	100002	100017	2	.	1	1	.	.	2	.		0	0	.
1	1	1	0	0	0	0	0	0	1	25	10	100002	100017	2	.	1	2	.	.	2	.		0	0	.
1	0	1	0	0	1	0	0	0	1	36	10	100002	100017	2	.	2	2	.	.	.	.		0	0	.
1	0	0	0	0	0	0	0	1	1	20	10	100002	100014	2	.	2	3	.	.	.	.		1	1	.
1	0	1	0	0	0	0	0	1	1	40	10	100002	100017	2	.	1	1	.	.	2	.		0	0	.
1	0	1	0	0	0	0	0	0	1	26	10	100002	100018	2	.	2	3	.	.	2	.		0	0	.
1	0	0	0	0	0	0	0	0	1	36	10	100002	100017	2	.	1	2	.	.	2	.		0	0	.
1	0	1	0	0	0	0	0	1	1	28	10	100002	100017	2	.	1	1	.	.	2	.		0	0	.
1	0	1	0	0	0	0	0	0	1	28	10	100002	100018	2	.	1	3	.	.	2	.		0	0	.
1	0	1	0	0	0	0	0	1	1	20	10	100002	100017	2	.	1	1	.	.	2	.		0	0	.
1	0	0	0	0	0	0	0	0	1	28	10	100002	100018	2	.	1	2	.	.	3	.		0	0	.
1	0	0	0	0	0	0	0	0	1	26	10	100002	100018	2	.	1	2	.	.	.	.		0	0	.
1	0	0	0	0	0	0	0	0	1	24	10	100002	100018	2	.	3	5	.	.	.	.		0	0	.
1	0	0	0	0	0	0	0	0	1	30	10	100002	100018	2	.	1	3	.	.	2	.		0	0	.
1	1	1	0	1	1	1	0	1	1	20	10	100002	100018	2	.	2	4	.	.	.	.		0	0	.
1	0	1	0	0	1	0	0	0	1	28	10	100002	100018	2	.	2	2	.	.	2	.		0	0	.
1	1	1	0	1	1	1	0	1	1	22	10	100002	100018	2	.	1	2	.	.	1	.		0	0	.
1	0	1	0	0	0	0	0	1	1	27	10	100002	100018	2	.	2	4	.	.	2	.		0	0	.
1	0	0	0	0	0	0	0	0	1	30	10	100002	100018	2	.	1	3	.	.	2	.		0	0	.
1	0	0	0	0	0	0	0	0	1	28	10	100002	100018	2	.	1	2	.	.	2	.		0	0	.
1	0	1	0	1	1	1	0	1	1	28	10	100002	100013	2	.	1	5	.	.	2	.		2	1	.
1	0	1	0	1	1	1	0	1	1	29	10	100002	100013	2	.	1	2	.	.	3	.		2	1	.
1	1	1	0	1	1	1	0	1	1	30	10	100002	100013	2	.	2	3	.	.	2	.		2	1	.
1	0	1	0	0	0	0	0	1	1	22	10	100002	100013	2	.	1	2	.	.	.	.		1	1	.
1	0	1	0	1	1	1	0	1	1	22	10	100002	100013	2	.	3	5	.	.	.	.		1	1	.
1	0	1	0	0	1	0	0	0	1	27	10	100002	100013	2	.	2	4	.	.	2	.		2	1	.
1	0	1	0	1	1	1	0	1	1	20	10	100002	100013	2	.	2	3	.	.	.	.		1	1	.
1	0	0	0	0	0	0	0	0	1	28	10	100002	100018	2	.	2	3	.	.	2	.		0	0	.
1	1	1	0	1	1	1	0	1	1	20	10	100002	100013	2	.	1	1	.	.	.	.		2	1	.
1	1	1	0	1	1	1	0	1	1	26	10	100002	100013	2	.	1	2	.	.	2	.		2	1	.
1	0	0	0	0	1	0	0	1	1	27	10	100002	100013	2	.	1	2	.	.	2	.		2	1	.
1	0	1	0	0	1	0	0	1	1	24	10	100002	100013	2	.	1	2	.	.	1	.		2	1	.
1	0	0	0	0	0	0	0	0	1	24	10	100002	100013	2	.	1	2	.	.	2	.		1	1	.
1	0	0	0	0	0	0	0	0	1	30	10	100002	100013	2	.	1	3	.	.	3	.		1	1	.
1	0	1	0	0	0	0	0	0	1	28	10	100002	100013	2	.	2	3	.	.	1	.		1	1	.
1	0	1	0	0	0	0	0	1	1	29	10	100002	100013	2	.	1	4	.	.	2	.		1	1	.
1	0	0	0	0	0	0	0	0	1	32	10	100002	100013	2	.	1	2	.	.	3	.		1	1	.
1	0	1	0	0	0	0	0	1	1	27	10	100002	100013	2	.	1	1	.	.	2	.		1	1	.
1	0	1	0	0	0	0	0	0	1	32	10	100002	100013	2	.	1	3	.	.	2	.		1	1	.
1	0	1	0	0	0	0	0	1	1	25	10	100002	100013	2	.	1	3	.	.	1	.		2	1	.
1	0	1	0	0	1	0	0	1	1	28	10	100002	100013	2	.	1	3	.	.	3	.		2	1	.
1	0	0	0	0	0	0	0	0	1	27	10	100002	100013	2	.	1	3	.	.	1	.		1	1	.
1	0	0	0	0	0	0	0	0	1	30	10	100002	100018	2	.	1	2	.	.	2	.		0	0	.
1	0	1	0	0	0	0	0	0	1	22	10	100002	100018	2	.	1	3	.	.	1	.		0	0	.
1	0	0	0	0	0	0	0	0	1	17	10	100002	100014	2	.	1	3	.	.	.	.		1	1	.
1	0	1	0	0	0	0	0	0	1	27	10	100002	100014	2	.	1	3	.	.	2	.		2	1	.
1	0	1	0	1	1	1	0	1	1	29	10	100002	100018	2	.	2	5	.	.	1	.		0	0	.
1	0	1	0	0	1	0	0	0	1	22	10	100002	100017	2	.	1	2	.	.	2	.		0	0	.
1	0	1	0	0	0	0	0	0	1	30	10	100002	100017	2	.	1	1	.	.	2	.		0	0	.
1	0	0	0	0	0	0	0	0	1	28	10	100002	100017	2	.	1	1	.	.	2	.		0	0	.
1	1	1	0	0	0	0	0	0	1	27	10	100002	100017	2	.	1	1	.	.	2	.		0	0	.
1	1	1	1	1	1	1	0	1	1	22	10	100002	100017	2	.	2	5	.	.	2	.		0	0	.
1	0	1	0	0	1	0	0	0	1	28	10	100002	100017	2	.	1	1	.	.	2	.		0	0	.
1	0	1	0	0	1	0	0	0	1	20	10	100002	100017	2	.	1	2	.	.	1	.		0	0	.
1	0	1	0	0	0	0	0	0	1	20	10	100002	100017	2	.	1	1	.	.	1	.		0	0	.
1	0	1	0	0	.	0	0	0	1	35	10	100002	100017	2	.	1	4	.	.	2	.		0	0	.
1	0	1	1	0	0	0	0	0	1	18	10	100002	100017	2	.	1	1	.	.	1	.		0	0	.
1	0	1	1	0	0	0	0	0	1	18	10	100002	100017	2	.	1	1	.	.	1	.		0	0	.
1	0	0	0	0	0	0	0	0	1	27	10	100002	100017	2	.	1	3	.	.	1	.		0	0	.
1	0	1	0	0	0	0	0	0	1	26	10	100002	100017	2	.	1	3	.	.	1	.		0	0	.
1	0	1	0	0	0	0	0	0	1	26	10	100002	100017	2	.	1	1	.	.	1	.		0	0	.
1	0	1	0	0	1	0	0	0	1	22	10	100002	100017	2	.	1	1	.	.	1	.		0	0	.
1	0	1	0	0	1	0	0	0	1	22	10	100002	100017	2	.	1	4	.	.	1	.		0	0	.
1	0	1	1	0	0	0	0	0	1	26	10	100002	100017	2	.	1	1	.	.	2	.		0	0	.
1	0	1	0	1	1	1	0	0	1	24	10	100002	100017	2	.	2	5	.	.	1	.		0	0	.
1	1	1	1	1	1	1	0	1	1	22	10	100002	100017	2	.	1	1	.	.	2	.		0	0	.
1	0	1	1	0	0	0	0	0	1	23	10	100002	100017	2	.	.	1	.	.	1	.		0	0	.
1	0	0	0	0	0	0	0	0	1	28	10	100002	100017	2	.	1	1	.	.	2	.		0	0	.
1	0	1	0	0	0	0	0	0	1	26	10	100002	100017	2	.	1	2	.	.	2	.		0	0	.
1	0	0	0	0	0	0	0	0	1	28	10	100002	100017	2	.	3	4	.	.	2	.		0	0	.
1	0	0	0	0	0	0	0	0	1	28	10	100002	100017	2	.	1	1	.	.	2	.		0	0	.
1	0	0	0	0	0	0	0	1	1	26	10	100002	100017	2	.	3	2	.	.	1	.		0	0	.
1	0	1	0	1	1	1	0	0	1	28	10	100002	100017	2	.	1	1	.	.	1	.		0	0	.
1	1	1	1	1	1	1	0	1	1	18	10	100002	100017	2	.	1	1	.	.	1	.		0	0	.
1	0	1	1	0	0	1	0	0	1	22	10	100002	100017	2	.	1	1	.	.	2	.		0	0	.
1	0	1	0	0	1	0	0	1	1	35	10	100002	100017	2	.	1	1	.	.	2	.		0	0	.
1	0	1	0	0	1	0	0	0	1	38	10	100002	100017	2	.	1	1	.	.	2	.		0	0	.
1	0	1	0	0	1	0	0	0	1	22	10	100002	100017	2	.	1	1	.	.	.	.		0	0	.
1	0	1	0	0	1	0	0	1	1	22	10	100002	100017	2	.	1	3	.	.	1	.		0	0	.
1	.	1	0	0	1	0	0	.	1	24	10	100002	100017	2	.	1	2	.	.	1	.		0	0	.
1	0	1	0	0	1	0	0	1	1	35	10	100002	100017	2	.	1	1	.	.	.	.		0	0	.
1	0	0	0	0	0	0	0	0	1	27	10	100002	100017	2	.	2	4	.	.	1	.		0	0	.
1	0	0	0	0	0	0	0	0	1	24	10	100002	100017	2	.	1	2	.	.	1	.		0	0	.
1	0	0	0	0	0	0	0	0	1	26	10	100002	100017	2	.	1	1	.	.	1	.		0	0	.
1	0	1	0	0	.	0	0	0	1	22	10	100002	100017	2	.	1	3	.	.	.	.		0	0	.
1	0	1	0	0	1	0	0	0	1	28	10	100002	100017	2	.	1	1	.	.	2	.		0	0	.
1	0	1	0	0	1	0	0	0	1	35	10	100002	100017	2	.	1	1	.	.	2	.		0	0	.
1	0	1	0	0	1	0	0	0	1	40	10	100002	100017	2	.	1	1	.	.	3	.		0	0	.
1	0	1	0	1	0	0	0	0	1	24	10	100002	100017	2	.	1	2	.	.	1	.		0	0	.
1	0	1	0	0	0	0	0	0	1	27	10	100002	100017	2	.	3	4	.	.	2	.		0	0	.
1	0	1	0	0	.	0	0	0	1	24	10	100002	100017	2	.	3	3	.	.	1	.		0	0	.
1	0	1	0	0	0	0	0	0	1	19	10	100002	100017	2	.	1	1	.	.	1	.		0	0	.
1	0	1	0	0	0	0	0	0	1	21	10	100002	100017	2	.	1	1	.	.	1	.		0	0	.
1	0	1	0	0	0	0	0	0	1	19	10	100002	100017	3	.	1	1	.	.	2	.		0	0	.
1	0	1	0	0	0	0	0	0	1	19	10	100002	100017	3	.	1	1	.	.	2	.		0	0	.
1	0	1	0	0	1	0	0	1	1	34	10	100002	100017	2	.	1	1	.	.	3	.		0	0	.
1	0	1	0	0	1	0	0	0	1	28	10	100002	100017	2	.	1	4	.	.	2	.		0	0	.
1	1	1	0	0	0	0	0	0	1	26	10	100002	100017	3	.	1	2	.	.	1	.		0	0	.
1	1	1	0	0	0	0	0	0	1	26	10	100002	100017	3	.	1	2	.	.	1	.		0	0	.
1	0	1	0	0	1	0	0	0	1	35	10	100002	100017	2	.	1	1	.	.	3	.		0	0	.
1	0	1	0	0	0	0	0	0	1	35	10	100002	100017	2	.	1	2	.	.	2	.		0	0	.
1	0	0	0	1	1	1	0	1	1	22	10	100002	100013	2	.	1	5	.	.	.	.		1	1	.
1	0	1	0	0	0	0	0	1	1	28	10	100002	100018	2	.	3	5	.	.	2	.		0	0	.
1	0	0	0	0	0	0	0	0	1	22	10	100002	100013	2	.	2	4	.	.	.	.		1	1	.
1	0	1	0	1	1	1	0	1	1	20	10	100002	100013	2	.	3	5	.	.	.	.		1	1	.
1	0	0	0	0	0	0	0	0	1	29	10	100002	100013	2	.	1	3	.	.	2	.		2	1	.
1	0	0	0	0	0	0	0	0	1	20	10	100002	100013	2	.	2	4	.	.	.	.		1	1	.
1	0	0	0	0	0	0	0	0	1	22	10	100002	100013	2	.	2	4	.	.	.	.		1	1	.
1	0	0	0	1	1	1	0	1	1	32	10	100002	100013	2	.	2	3	.	.	3	.		1	1	.
1	0	1	0	1	1	1	0	1	1	25	10	100002	100013	2	.	1	4	.	.	.	.		1	1	.
1	0	0	0	0	0	0	0	1	1	21	10	100002	100013	2	.	3	5	.	.	1	.		2	1	.
1	1	1	0	0	1	0	0	1	1	23	10	100002	100013	2	.	.	5	.	.	1	.		1	1	.
1	0	1	0	0	0	0	0	0	1	21	10	100002	100013	2	.	.	5	.	.	.	.		1	1	.
1	0	0	0	0	0	0	0	0	1	28	10	100002	100013	2	.	1	4	.	.	2	.		1	1	.
1	0	0	0	0	0	0	0	0	1	30	10	100002	100013	2	.	3	5	.	.	2	.		2	1	.
1	0	1	0	1	1	1	0	1	1	20	10	100002	100013	2	.	1	4	.	.	.	.		1	1	.
1	0	0	0	0	0	0	0	0	1	30	10	100002	100013	2	.	1	4	.	.	2	.		2	1	.
1	0	0	0	0	0	0	0	0	1	22	10	100002	100013	2	.	2	4	.	.	.	.		1	1	.
1	0	1	0	1	1	1	0	1	1	25	10	100002	100013	2	.	2	4	.	.	2	.		2	1	.
1	1	1	0	1	1	1	0	1	1	21	10	100002	100013	2	.	3	5	.	.	.	.		1	1	.
1	0	0	0	0	0	0	0	0	1	32	10	100002	100013	2	.	1	2	.	.	3	.		2	1	.
1	0	0	0	0	0	0	0	0	1	27	10	100002	100013	2	.	1	5	.	.	2	.		1	1	.
1	0	0	0	0	0	0	0	0	1	26	10	100002	100013	2	.	1	3	.	.	1	.		1	1	.
1	1	1	0	1	1	1	0	1	1	22	10	100002	100013	2	.	3	4	.	.	.	.		1	1	.
1	0	0	0	0	0	0	0	0	1	24	10	100002	100013	2	.	2	4	.	.	.	.		1	1	.
1	0	0	0	0	0	0	0	0	1	30	10	100002	100013	2	.	1	3	.	.	2	.		2	1	.
1	0	1	0	0	1	1	0	1	1	28	10	100002	100013	2	.	3	4	.	.	2	.		1	1	.
1	0	0	0	0	1	0	0	0	1	24	10	100002	100013	2	.	1	4	.	.	.	.		1	1	.
1	1	1	0	0	0	0	0	0	1	29	10	100002	100018	2	.	1	2	.	.	2	.		0	0	.
1	0	0	0	0	0	0	0	0	1	32	10	100002	100013	2	.	1	4	.	.	2	.		2	1	.
1	0	0	0	0	0	0	0	0	1	28	10	100002	100013	2	.	1	2	.	.	2	.		1	1	.
1	0	1	0	1	1	1	0	1	1	24	10	100002	100013	2	.	2	4	.	.	1	.		2	1	.
1	1	1	0	1	1	1	0	1	1	28	10	100002	100013	2	.	1	4	.	.	1	.		2	1	.
1	0	0	0	0	0	0	0	1	1	28	10	100002	100018	2	.	2	3	.	.	2	.		0	0	.
1	0	0	0	0	0	0	0	0	1	22	10	100002	100013	2	.	1	2	.	.	.	.		1	1	.
1	1	1	0	1	1	1	0	1	1	28	10	100002	100013	2	.	2	4	.	.	2	.		2	1	.
1	0	0	0	0	0	0	0	0	1	22	10	100002	100013	2	.	1	1	.	.	.	.		1	1	.
1	0	0	0	0	0	0	0	0	1	22	10	100002	100013	2	.	1	1	.	.	1	.		2	1	.
1	0	1	0	1	1	1	0	1	1	24	10	100002	100013	2	.	3	3	.	.	1	.		2	1	.
1	0	1	0	0	0	0	0	0	1	24	10	100002	100018	2	.	3	5	.	.	1	.		0	0	.
1	0	1	0	0	0	0	0	1	1	30	10	100002	100013	2	.	3	5	.	.	2	.		2	1	.
1	0	0	0	0	0	0	0	0	1	28	10	100002	100018	2	.	1	3	.	.	2	.		0	0	.
1	0	0	0	0	0	0	0	0	1	30	10	100002	100018	2	.	2	3	.	.	2	.		0	0	.
1	0	0	0	0	0	0	0	0	1	25	10	100002	100018	2	.	1	4	.	.	2	.		0	0	.
1	0	0	0	0	0	0	0	0	1	28	10	100002	100018	2	.	1	2	.	.	1	.		0	0	.
1	0	0	0	0	0	0	0	0	1	30	10	100002	100018	2	.	1	4	.	.	2	.		0	0	.
1	0	0	0	0	0	0	0	0	1	30	10	100002	100018	2	.	1	4	.	.	2	.		0	0	.
1	0	0	0	0	0	0	0	0	1	28	10	100002	100018	2	.	1	4	.	.	3	.		0	0	.
1	0	1	1	0	1	0	0	1	1	28	10	100002	100016	2	.	2	4	.	.	1	.		0	0	.
1	1	1	0	0	1	0	0	1	1	27	10	100002	100016	2	.	2	2	.	.	2	.		0	0	.
1	0	1	0	0	1	0	0	0	1	22	10	100002	100016	2	.	1	3	.	.	2	.		0	0	.
1	0	1	0	0	1	0	0	0	1	20	10	100002	100016	2	.	1	2	.	.	1	.		0	0	.
1	0	1	1	0	1	0	0	0	1	18	10	100002	100016	2	.	2	4	.	.	2	.		0	0	.
1	0	1	0	0	1	0	0	0	1	18	10	100002	100016	2	.	1	3	.	.	1	.		0	0	.
1	0	1	0	0	1	0	0	1	1	27	10	100002	100016	2	.	1	1	.	.	1	.		0	0	.
1	0	1	0	0	1	0	0	1	1	26	10	100002	100016	2	.	1	2	.	.	2	.		0	0	.
1	1	1	0	0	1	0	0	1	1	27	10	100002	100016	2	.	2	1	.	.	2	.		0	0	.
1	0	1	0	0	1	0	0	0	1	24	10	100002	100016	2	.	2	2	.	.	1	.		0	0	.
1	1	1	0	0	1	0	0	1	1	25	10	100002	100016	2	.	2	2	.	.	1	.		0	0	.
1	1	1	0	0	1	0	0	1	1	28	10	100002	100016	2	.	3	5	.	.	1	.		0	0	.
1	1	1	0	0	0	0	0	1	1	25	10	100002	100016	2	.	2	5	.	.	2	.		0	0	.
1	1	1	0	0	1	0	0	1	1	25	10	100002	100016	2	.	1	2	.	.	1	.		0	0	.
1	1	1	0	1	0	1	0	1	1	26	10	100002	100016	2	.	3	5	.	.	1	.		0	0	.
1	1	1	0	1	0	0	0	1	1	25	10	100002	100016	2	.	1	1	.	.	2	.		0	0	.
1	0	0	0	0	0	0	0	0	1	28	10	100002	100014	2	.	1	2	.	.	1	.		1	1	.
1	0	0	0	0	1	0	0	0	1	21	10	100002	100014	2	.	1	1	.	.	.	.		1	1	.
1	0	0	0	0	1	0	0	0	1	27	10	100002	100014	2	.	1	1	.	.	.	.		2	1	.
1	0	1	1	1	1	1	0	1	1	25	10	100002	100014	2	.	3	3	.	.	2	.		2	1	.
1	1	1	0	0	1	1	0	0	1	22	10	100002	100014	2	.	1	4	.	.	2	.		2	1	.
1	0	1	1	0	1	0	0	0	1	25	10	100002	100014	2	.	1	5	.	.	2	.		2	1	.
1	0	1	0	0	1	0	0	0	1	17	10	100002	100014	2	.	2	1	.	.	1	.		2	1	.
1	0	0	0	0	1	0	0	0	1	18	10	100002	100018	2	.	2	2	.	.	2	.		0	0	.
1	0	0	0	0	1	0	0	0	1	17	10	100002	100014	2	.	2	2	.	.	1	.		1	1	.
1	0	0	0	0	1	0	0	0	1	19	10	100002	100014	2	.	2	2	.	.	1	.		1	1	.
1	0	0	0	0	1	0	0	0	1	19	10	100002	100018	2	.	2	2	.	.	.	.		0	0	.
1	0	0	0	0	1	0	0	0	1	20	10	100002	100014	2	.	1	1	.	.	2	.		1	1	.
1	1	1	0	0	1	0	0	0	1	25	10	100002	100014	2	.	1	5	.	.	2	.		2	1	.
1	1	1	0	0	1	1	0	0	1	20	10	100002	100014	2	.	3	5	.	.	1	.		1	1	.
1	.	1	0	0	1	0	0	0	1	20	10	100002	100014	2	.	3	4	.	.	1	.		1	1	.
1	0	1	0	0	1	0	0	1	1	22	10	100002	100014	2	.	1	1	.	.	.	.		1	1	.
1	0	1	0	0	1	0	0	0	1	18	10	100002	100018	2	.	2	1	.	.	2	.		0	0	.
1	0	0	0	0	1	0	0	0	1	18	10	100002	100018	2	.	2	2	.	.	2	.		0	0	.
1	0	0	0	0	1	0	0	0	1	19	10	100002	100018	2	.	2	1	.	.	2	.		0	0	.
1	0	1	0	0	1	0	0	0	1	17	10	100002	100018	2	.	2	1	.	.	1	.		0	0	.
1	0	0	0	0	1	0	0	0	1	20	10	100002	100014	2	.	1	3	.	.	.	.		2	1	.
1	0	0	0	0	1	0	0	0	1	21	10	100002	100014	2	.	1	3	.	.	2	.		2	1	.
1	0	0	0	1	1	1	0	1	1	22	10	100002	100014	2	.	1	5	.	.	.	.		2	1	.
1	0	0	0	0	1	0	0	1	1	20	10	100002	100014	2	.	1	1	.	.	.	.		2	1	.
1	0	1	0	1	1	0	0	0	1	27	10	100002	100014	2	.	1	2	.	.	2	.		1	1	.
1	0	0	0	0	1	0	0	0	1	21	10	100002	100014	2	.	2	2	.	.	1	.		2	1	.
1	0	0	0	0	1	0	0	0	1	24	10	100002	100014	2	.	1	1	.	.	.	.		2	1	.
1	0	0	0	0	1	0	0	0	1	20	10	100002	100014	2	.	1	1	.	.	.	.		2	1	.
1	0	0	0	0	1	0	0	0	1	18	10	100002	100018	2	.	3	4	.	.	.	.		0	0	.
1	0	1	0	0	1	0	0	0	1	19	10	100002	100014	2	.	1	2	.	.	2	.		1	1	.
1	0	0	0	1	1	0	0	1	1	20	10	100002	100014	2	.	3	2	.	.	1	.		2	1	.
1	0	1	0	0	1	0	0	0	1	25	10	100002	100014	2	.	1	2	.	.	1	.		2	1	.
1	0	1	0	0	1	0	0	1	1	22	10	100002	100014	2	.	2	1	.	.	3	.		1	1	.
1	0	1	0	0	1	0	0	1	1	19	10	100002	100018	2	.	3	2	.	.	.	.		0	0	.
1	0	0	0	0	1	0	0	0	1	21	10	100002	100014	2	.	2	1	.	.	2	.		1	1	.
1	0	0	0	0	1	0	0	1	1	18	10	100002	100014	2	.	2	2	.	.	1	.		2	1	.
1	0	0	0	0	1	0	0	0	1	19	10	100002	100014	2	.	2	1	.	.	1	.		1	1	.
1	0	1	0	0	1	0	0	0	1	18	10	100002	100014	2	.	2	2	.	.	2	.		2	1	.
1	0	0	0	0	1	0	0	0	1	20	10	100002	100018	2	.	2	2	.	.	2	.		0	0	.
1	1	1	0	0	1	1	0	0	1	19	10	100002	100014	2	.	2	5	.	.	.	.		2	1	.
1	1	1	0	0	1	1	0	0	1	21	10	100002	100014	2	.	3	5	.	.	1	.		2	1	.
1	1	1	0	0	1	1	0	0	1	26	10	100002	100014	2	.	1	5	.	.	2	.		2	1	.
1	0	0	0	0	1	0	0	0	1	22	10	100002	100014	2	.	3	2	.	.	1	.		2	1	.
1	0	0	0	0	1	0	0	0	1	25	10	100002	100014	2	.	1	2	.	.	.	.		2	1	.
1	0	0	0	0	1	0	0	0	1	20	10	100002	100014	2	.	1	2	.	.	.	.		2	1	.
1	0	0	0	0	1	0	0	0	1	24	10	100002	100014	2	.	1	2	.	.	.	.		1	1	.
1	0	0	0	0	1	0	0	0	1	29	10	100002	100014	2	.	2	2	.	.	3	.		1	1	.
1	0	0	0	0	0	0	0	0	1	28	10	100002	100014	2	.	1	4	.	.	2	.		1	1	.
1	0	0	0	0	0	0	0	0	1	32	10	100002	100018	2	.	1	4	.	.	3	.		0	0	.
1	0	0	0	0	0	0	0	0	1	22	10	100002	100018	2	.	1	3	.	.	.	.		0	0	.
1	0	0	0	0	0	0	0	0	1	27	10	100002	100018	2	.	1	5	.	.	3	.		0	0	.
1	0	1	1	1	1	0	0	1	1	32	10	100002	100016	2	.	2	5	.	.	2	.		0	0	.
1	0	0	0	0	0	0	0	0	1	22	10	100002	100016	2	.	3	4	.	.	1	.		0	0	.
1	0	0	0	0	0	0	0	0	1	24	10	100002	100018	2	.	2	4	.	.	.	.		0	0	.
1	0	0	0	0	0	0	0	0	1	20	10	100002	100018	2	.	3	5	.	.	.	.		0	0	.
1	0	0	0	0	0	0	0	0	1	29	10	100002	100018	2	.	1	4	.	.	2	.		0	0	.
1	0	0	0	0	0	0	0	0	1	26	10	100002	100016	2	.	1	4	.	.	2	.		0	0	.
1	0	0	0	0	0	0	0	0	1	30	10	100002	100018	2	.	1	3	.	.	2	.		0	0	.
1	0	0	0	0	0	0	0	0	1	24	10	100002	100016	2	.	1	5	.	.	.	.		0	0	.
1	0	0	0	0	0	0	0	0	1	22	10	100002	100018	2	.	1	4	.	.	1	.		0	0	.
1	0	0	0	0	0	0	0	0	1	25	10	100002	100018	2	.	1	4	.	.	2	.		0	0	.
1	0	1	0	0	0	0	0	1	1	22	10	100002	100018	2	.	1	4	.	.	1	.		0	0	.
1	0	0	0	0	0	0	0	0	1	30	10	100002	100018	2	.	1	3	.	.	3	.		0	0	.
1	1	1	0	1	1	1	0	1	1	25	10	100002	100018	2	.	2	3	.	.	2	.		0	0	.
1	0	1	0	0	1	0	0	0	1	26	10	100002	100016	2	.	1	3	.	.	2	.		0	0	.
1	0	1	0	0	1	0	0	0	1	18	10	100002	100016	2	.	2	3	.	.	2	.		0	0	.
1	0	1	0	0	1	0	0	0	1	20	10	100002	100016	2	.	1	2	.	.	2	.		0	0	.
1	0	1	0	1	1	0	0	1	1	36	10	100002	100016	2	.	1	3	.	.	3	.		0	0	.
1	0	1	0	0	1	0	0	0	1	23	10	100002	100016	2	.	1	1	.	.	1	.		0	0	.
1	0	1	0	0	1	0	0	0	1	19	10	100002	100016	2	.	3	5	.	.	2	.		0	0	.
1	0	1	0	0	1	0	0	0	1	19	10	100002	100016	2	.	2	4	.	.	2	.		0	0	.
1	0	1	0	0	1	0	0	0	1	20	10	100002	100016	2	.	1	2	.	.	1	.		0	0	.
1	0	1	1	0	1	0	0	0	1	20	10	100002	100016	2	.	2	3	.	.	1	.		0	0	.
1	0	1	0	0	1	0	0	0	1	18	10	100002	100016	2	.	2	4	.	.	1	.		0	0	.
1	1	1	0	0	1	0	0	0	1	22	10	100002	100016	2	.	2	3	.	.	1	.		0	0	.
1	0	1	0	0	1	0	0	0	1	25	10	100002	100016	2	.	1	2	.	.	2	.		0	0	.
1	0	0	0	0	0	0	0	0	1	22	10	100002	100014	2	.	1	2	.	.	2	.		1	1	.
1	0	0	0	0	1	0	0	0	1	22	10	100002	100014	2	.	3	4	.	.	.	.		1	1	.
1	0	1	0	0	1	1	0	1	1	27	10	100002	100018	2	.	3	5	.	.	2	.		0	0	.
1	0	0	0	0	0	0	0	0	1	35	10	100002	100018	2	.	3	4	.	.	.	.		0	0	.
1	0	0	0	0	0	0	0	0	1	32	10	100002	100018	2	.	1	2	.	.	3	.		0	0	.
1	0	0	0	0	0	0	0	0	1	28	10	100002	100018	2	.	1	3	.	.	2	.		0	0	.
1	0	0	0	0	0	0	0	0	1	22	10	100002	100014	2	.	2	4	.	.	.	.		1	1	.
1	0	1	0	1	1	1	0	1	1	20	10	100002	100018	2	.	1	3	.	.	1	.		0	0	.
1	0	0	0	0	0	0	0	0	1	21	10	100002	100018	2	.	1	4	.	.	.	.		0	0	.
1	0	1	0	1	1	1	0	1	1	25	10	100002	100018	2	.	3	5	.	.	.	.		0	0	.
1	0	0	0	0	0	0	0	0	1	22	10	100002	100018	2	.	1	3	.	.	.	.		0	0	.
1	0	1	0	1	1	1	0	1	1	20	10	100002	100018	2	.	3	5	.	.	.	.		0	0	.
1	1	1	0	0	1	1	0	1	1	21	10	100002	100016	2	.	3	5	.	.	1	.		0	0	.
1	0	1	0	0	1	0	0	0	1	21	10	100002	100016	2	.	1	4	.	.	.	.		0	0	.
1	0	1	1	0	1	0	0	0	1	19	10	100002	100016	2	.	1	4	.	.	.	.		0	0	.
1	0	1	1	0	1	0	0	0	1	20	10	100002	100016	2	.	2	3	.	.	.	.		0	0	.
1	1	1	0	0	1	0	0	0	1	19	10	100002	100016	2	.	1	1	.	.	2	.		0	0	.
1	0	1	0	0	1	0	0	0	1	21	10	100002	100016	2	.	1	3	.	.	1	.		0	0	.
1	0	1	0	0	0	0	0	1	1	28	10	100002	100016	2	.	1	1	.	.	2	.		0	0	.
1	1	1	0	0	1	0	0	1	1	25	10	100002	100016	2	.	2	2	.	.	2	.		0	0	.
1	1	1	0	0	1	0	0	1	1	20	10	100002	100016	2	.	2	5	.	.	2	.		0	0	.
1	1	1	0	0	1	0	0	1	1	27	10	100002	100016	2	.	1	5	.	.	2	.		0	0	.
1	0	1	0	1	1	1	0	0	1	18	10	100002	100016	2	.	3	5	.	.	1	.		0	0	.
1	0	1	0	0	1	0	0	0	1	18	10	100002	100016	2	.	3	5	.	.	1	.		0	0	.
1	0	1	0	0	1	0	0	0	1	18	10	100002	100016	2	.	1	2	.	.	.	.		0	0	.
1	0	1	0	0	1	0	0	0	1	18	10	100002	100016	2	.	2	3	.	.	.	.		0	0	.
1	1	1	0	0	1	0	0	1	1	25	10	100002	100016	2	.	1	2	.	.	2	.		0	0	.
1	0	1	0	0	1	0	0	0	1	19	10	100002	100016	2	.	1	3	.	.	1	.		0	0	.
1	0	1	0	1	1	1	0	0	1	18	10	100002	100016	2	.	3	3	.	.	1	.		0	0	.
1	1	1	0	0	0	0	0	1	1	25	10	100002	100016	2	.	3	4	.	.	1	.		0	0	.
1	1	1	0	0	0	0	0	1	1	20	10	100002	100016	2	.	3	5	.	.	.	.		0	0	.
1	0	1	0	1	1	0	0	1	1	27	10	100002	100016	2	.	3	4	.	.	1	.		0	0	.
1	1	1	0	1	1	0	0	1	1	25	10	100002	100016	2	.	1	2	.	.	2	.		0	0	.
1	0	1	0	0	1	0	0	1	1	28	10	100002	100016	2	.	1	4	.	.	2	.		0	0	.
1	0	1	0	1	1	1	0	1	1	22	10	100002	100016	2	.	2	2	.	.	.	.		0	0	.
1	0	0	0	0	0	0	0	0	1	28	10	100002	100018	2	.	2	4	.	.	2	.		0	0	.
1	0	1	0	1	1	1	0	1	1	24	10	100002	100018	2	.	1	4	.	.	.	.		0	0	.
1	0	1	0	0	0	0	0	0	1	28	10	100002	100018	2	.	1	3	.	.	2	.		0	0	.
1	0	0	0	0	0	0	0	0	1	26	10	100002	100018	2	.	2	4	.	.	2	.		0	0	.
1	0	0	0	0	0	0	0	0	1	30	10	100002	100018	2	.	1	4	.	.	3	.		0	0	.
1	0	1	0	0	1	0	0	1	1	19	10	100002	100018	2	.	2	1	.	.	2	.		0	0	.
1	0	1	0	0	1	0	0	1	1	24	10	100002	100014	2	.	1	1	.	.	.	.		2	1	.
1	0	1	0	0	0	0	.	0	1	22	10	100002	100017	2	.	1	1	.	.	1	.		0	0	.
1	0	1	0	0	0	0	0	0	1	25	10	100002	100017	2	.	1	4	.	.	1	.		0	0	.
1	0	1	0	0	0	0	0	0	1	27	10	100002	100017	2	.	1	3	.	.	2	.		0	0	.
1	1	1	0	0	0	0	0	0	1	28	10	100002	100017	2	.	1	2	.	.	2	.		0	0	.
1	0	1	0	0	0	0	0	0	1	24	10	100002	100017	2	.	1	2	.	.	1	.		0	0	.
1	0	0	0	0	0	0	0	0	1	26	10	100002	100017	2	.	1	1	.	.	1	.		0	0	.
1	0	1	0	1	1	1	0	1	1	27	10	100002	100013	2	.	1	5	.	.	2	.		1	1	.
1	1	1	0	1	1	1	0	1	1	22	10	100002	100013	2	.	1	4	.	.	1	.		2	1	.
1	1	1	0	1	1	1	0	1	1	24	10	100002	100013	2	.	2	5	.	.	2	.		2	1	.
1	0	0	0	0	0	0	0	0	1	30	10	100002	100018	2	.	2	4	.	.	2	.		0	0	.
1	0	0	0	0	0	0	0	0	1	24	10	100002	100018	2	.	2	4	.	.	1	.		0	0	.
1	0	1	0	0	0	0	0	1	1	28	10	100002	100013	2	.	1	3	.	.	1	.		2	1	.
1	0	1	0	0	1	0	0	0	1	30	10	100002	100017	2	.	1	1	.	.	2	.		0	0	.
1	0	1	0	0	1	0	0	0	1	25	10	100002	100017	2	.	1	1	.	.	2	.		0	0	.
1	0	1	0	0	1	0	0	0	1	25	10	100002	100017	2	.	1	1	.	.	2	.		0	0	.
1	0	1	0	0	1	0	0	0	1	27	10	100002	100017	2	.	1	1	.	.	.	.		0	0	.
1	0	1	0	0	1	0	0	1	1	27	10	100002	100017	2	.	1	1	.	.	2	.		0	0	.
1	0	1	0	0	1	0	0	0	1	25	10	100002	100017	2	.	1	1	.	.	.	.		0	0	.
1	0	1	0	0	1	0	0	0	1	25	10	100002	100017	2	.	1	1	.	.	.	.		0	0	.
1	0	1	0	0	1	0	0	0	1	25	10	100002	100017	2	.	1	1	.	.	2	.		0	0	.
1	0	1	0	0	1	0	0	0	1	30	10	100002	100017	2	.	1	1	.	.	2	.		0	0	.
1	0	1	0	0	1	0	0	0	1	30	10	100002	100017	2	.	1	1	.	.	2	.		0	0	.
1	0	1	0	0	1	0	0	0	1	18	10	100002	100018	2	.	3	4	.	.	2	.		0	0	.
1	0	0	0	0	1	0	0	0	1	25	10	100002	100014	2	.	1	2	.	.	.	.		2	1	.
1	0	1	0	0	1	0	0	1	1	24	10	100002	100014	2	.	2	2	.	.	.	.		1	1	.
1	0	1	0	0	1	0	0	0	1	21	10	100002	100016	2	.	1	1	.	.	.	.		0	0	.
1	0	1	0	0	1	0	0	1	1	23	10	100002	100014	2	.	1	2	.	.	.	.		2	1	.
1	0	1	0	0	1	0	0	1	1	22	10	100002	100014	2	.	1	1	.	.	.	.		1	1	.
1	0	1	0	0	1	0	0	1	1	21	10	100002	100014	2	.	1	1	.	.	.	.		1	1	.
1	0	1	0	0	1	0	0	1	1	25	10	100002	100016	2	.	2	1	.	.	.	.		0	0	.
1	0	1	0	0	1	0	0	1	1	24	10	100002	100016	2	.	1	3	.	.	.	.		0	0	.
1	0	1	0	0	1	0	0	1	1	19	10	100002	100016	2	.	1	1	.	.	.	.		0	0	.
1	0	1	0	0	1	0	0	1	1	21	10	100002	100016	2	.	3	3	.	.	.	.		0	0	.
1	0	1	0	0	1	0	0	1	1	23	10	100002	100016	2	.	1	1	.	.	.	.		0	0	.
1	0	1	0	0	1	0	0	0	1	28	10	100002	100017	2	.	1	1	.	.	1	.		0	0	.
1	0	1	0	0	1	0	0	0	1	30	10	100002	100017	2	.	1	2	.	.	2	.		0	0	.
1	0	1	0	0	0	0	0	0	1	22	10	100002	100017	2	.	2	1	.	.	1	.		0	0	.
1	0	1	0	1	1	0	0	0	1	28	10	100002	100017	2	.	1	1	.	.	1	.		0	0	.
1	0	1	0	0	0	0	0	0	1	29	10	100002	100017	2	.	1	1	.	.	2	.		0	0	.
1	0	1	0	0	0	0	.	.	1	28	10	100002	100017	2	.	1	1	.	.	2	.		0	0	.
1	0	1	0	0	1	0	.	0	1	24	10	100002	100017	2	.	1	4	.	.	2	.		0	0	.
1	0	1	0	1	1	0	0	0	1	35	10	100002	100017	2	.	1	1	.	.	3	.		0	0	.
1	0	1	0	1	1	1	0	1	1	28	10	100002	100017	2	.	1	1	.	.	2	.		0	0	.
1	0	0	0	0	1	0	0	0	1	24	10	100002	100014	2	.	1	1	.	.	2	.		2	1	.
1	0	0	0	0	1	0	0	0	1	24	10	100002	100014	2	.	1	1	.	.	.	.		2	1	.
1	0	0	0	0	1	0	0	0	1	22	10	100002	100014	2	.	1	1	.	.	.	.		2	1	.
1	0	0	0	0	1	0	0	0	1	21	10	100002	100014	2	.	1	1	.	.	.	.		2	1	.
1	0	0	0	0	1	0	0	0	1	23	10	100002	100014	2	.	3	5	.	.	.	.		2	1	.
1	0	1	0	0	1	0	0	0	1	19	10	100002	100018	2	.	2	2	.	.	.	.		0	0	.
1	0	0	0	0	1	0	0	0	1	20	10	100002	100014	2	.	3	3	.	.	2	.		2	1	.
1	0	1	0	0	1	0	0	0	1	18	10	100002	100014	2	.	2	1	.	.	.	.		1	1	.
1	1	1	0	0	1	0	0	1	1	28	10	100002	100016	2	.	.	2	.	.	.	.		0	0	.
1	1	1	0	1	1	1	0	1	1	25	10	100002	100016	2	.	2	2	.	.	1	.		0	0	.
1	1	1	0	0	1	0	0	1	1	29	10	100002	100016	2	.	2	3	.	.	1	.		0	0	.
1	1	1	0	1	1	0	0	1	1	28	10	100002	100016	2	.	2	2	.	.	2	.		0	0	.
1	1	1	0	0	1	0	0	1	1	28	10	100002	100016	2	.	1	1	.	.	2	.		0	0	.
1	1	1	0	0	1	0	0	1	1	21	10	100002	100016	2	.	2	3	.	.	1	.		0	0	.
1	0	1	1	0	1	0	0	0	1	18	10	100002	100016	2	.	2	2	.	.	.	.		0	0	.
1	1	1	0	1	1	1	0	1	1	18	10	100002	100016	2	.	2	4	.	.	.	.		0	0	.
1	0	1	1	0	1	0	0	0	1	19	10	100002	100016	2	.	2	4	.	.	.	.		0	0	.
1	0	1	0	0	1	0	0	0	1	20	10	100002	100016	2	.	1	3	.	.	.	.		0	0	.
1	1	1	0	1	1	1	0	1	1	24	10	100002	100013	2	.	2	5	.	.	2	.		2	1	.
1	0	0	0	0	0	0	0	0	1	22	10	100002	100013	2	.	2	4	.	.	1	.		2	1	.
1	0	0	0	0	0	0	0	0	1	28	10	100002	100013	2	.	1	4	.	.	2	.		2	1	.
1	0	0	0	0	0	0	0	0	1	22	10	100002	100013	2	.	1	3	.	.	2	.		2	1	.
1	0	1	0	1	1	1	0	1	1	24	10	100002	100013	2	.	3	4	.	.	1	.		1	1	.
1	0	0	0	0	0	0	0	0	1	32	10	100002	100013	2	.	1	4	.	.	3	.		1	1	.
1	0	0	0	0	0	0	0	0	1	22	10	100002	100013	2	.	1	5	.	.	1	.		2	1	.
1	1	1	0	1	1	1	0	1	1	26	10	100002	100013	2	.	1	4	.	.	1	.		2	1	.
1	0	0	0	0	0	0	0	0	1	30	10	100002	100018	2	.	1	4	.	.	2	.		0	0	.
1	0	0	0	0	0	0	0	0	1	29	10	100002	100018	2	.	1	4	.	.	2	.		0	0	.
1	0	0	0	0	0	0	0	0	1	25	10	100002	100018	2	.	1	4	.	.	2	.		0	0	.
1	1	1	0	1	1	1	0	1	1	26	10	100002	100013	2	.	2	5	.	.	2	.		2	1	.
1	0	0	0	0	0	0	0	0	1	28	10	100002	100013	2	.	1	4	.	.	2	.		2	1	.
1	0	1	0	0	0	0	0	0	1	24	10	100002	100017	2	.	3	5	.	.	1	.		0	0	.
1	0	1	0	0	1	0	0	0	1	22	10	100002	100017	2	.	1	4	.	.	1	.		0	0	.
1	0	1	0	0	1	0	0	0	1	25	10	100002	100017	2	.	1	4	.	.	1	.		0	0	.
1	0	1	0	0	0	0	0	0	1	24	10	100002	100017	2	.	3	4	.	.	1	.		0	0	.
1	0	1	0	0	0	0	0	0	1	29	10	100002	100017	2	.	1	2	.	.	2	.		0	0	.
1	0	1	0	0	.	0	0	0	1	18	10	100002	100017	2	.	1	1	.	.	1	.		0	0	.
1	0	1	1	0	0	0	0	0	1	32	10	100002	100017	2	.	1	1	.	.	3	.		0	0	.
1	0	1	0	0	1	0	0	0	1	23	10	100002	100017	2	.	1	1	.	.	2	.		0	0	.
1	0	1	0	0	0	0	0	0	1	30	10	100002	100017	2	.	1	1	.	.	2	.		0	0	.
1	0	1	0	0	0	0	0	0	1	32	10	100002	100017	2	.	1	2	.	.	2	.		0	0	.
1	0	1	0	0	0	0	0	0	1	24	10	100002	100017	2	.	1	3	.	.	1	.		0	0	.
1	0	1	0	0	0	0	0	0	1	24	10	100002	100017	2	.	3	4	.	.	1	.		0	0	.
1	0	1	0	0	0	0	0	0	1	28	10	100002	100017	2	.	1	1	.	.	2	.		0	0	.
1	1	1	0	0	0	0	0	0	1	32	10	100002	100017	2	.	3	4	.	.	2	.		0	0	.
1	0	1	0	0	0	0	0	0	1	25	10	100002	100017	2	.	1	1	.	.	1	.		0	0	.
1	0	1	0	0	0	0	0	0	1	28	10	100002	100017	2	.	1	5	.	.	2	.		0	0	.
1	0	1	0	0	0	0	0	0	1	35	10	100002	100017	2	.	1	4	.	.	3	.		0	0	.
1	0	1	0	0	1	0	0	0	1	22	10	100002	100017	2	.	3	3	.	.	2	.		0	0	.
1	0	1	0	0	0	0	0	0	1	29	10	100002	100017	2	.	1	2	.	.	2	.		0	0	.
1	0	0	0	0	0	0	0	0	1	20	10	100002	100017	2	.	1	1	.	.	2	.		0	0	.
1	0	1	0	0	0	0	0	0	1	29	10	100002	100017	2	.	1	1	.	.	.	.		0	0	.
1	0	1	0	0	0	0	0	0	1	19	10	100002	100017	2	.	3	1	.	.	1	.		0	0	.
1	0	1	0	0	1	0	0	0	1	25	10	100002	100017	2	.	3	1	.	.	2	.		0	0	.
1	0	1	0	0	1	0	0	0	1	25	10	100002	100017	2	.	3	4	.	.	1	.		0	0	.
1	0	1	0	0	1	0	0	0	1	35	10	100002	100017	2	.	1	1	.	.	1	.		0	0	.
1	0	1	0	0	1	0	0	0	1	29	10	100002	100017	2	.	1	1	.	.	1	.		0	0	.
1	0	1	0	0	1	0	0	0	1	27	10	100002	100017	2	.	1	1	.	.	2	.		0	0	.
1	0	1	0	0	0	0	0	1	1	28	10	100002	100017	2	.	.	4	.	.	2	.		0	0	.
1	0	1	0	0	0	0	0	1	1	22	10	100002	100017	2	.	1	1	.	.	.	.		0	0	.
1	0	1	0	0	0	0	.	1	1	20	10	100002	100017	2	.	1	1	.	.	1	.		0	0	.
1	0	1	0	0	0	0	.	0	1	24	10	100002	100017	2	.	1	1	.	.	.	.		0	0	.
1	0	1	0	0	1	0	0	0	1	26	10	100002	100017	2	.	1	1	.	.	2	.		0	0	.
1	0	1	0	0	0	0	0	0	1	25	10	100002	100017	2	.	1	1	.	.	1	.		0	0	.
1	0	1	1	0	0	0	0	0	1	20	10	100002	100017	2	.	2	1	.	.	2	.		0	0	.
1	0	0	0	0	0	0	0	0	1	27	10	100002	100017	2	.	1	1	.	.	1	.		0	0	.
1	0	1	0	0	.	0	0	0	1	35	10	100002	100017	2	.	1	4	.	.	3	.		0	0	.
1	0	1	0	0	1	0	0	0	1	22	10	100002	100017	2	.	1	2	.	.	1	.		0	0	.
1	0	1	0	0	0	0	0	0	1	27	10	100002	100017	2	.	1	3	.	.	2	.		0	0	.
1	0	1	0	0	0	0	0	0	1	30	10	100002	100017	2	.	1	2	.	.	2	.		0	0	.
1	0	1	0	0	0	0	0	0	1	28	10	100002	100017	2	.	1	1	.	.	2	.		0	0	.
1	1	1	0	0	0	0	0	0	1	30	10	100002	100017	2	.	1	1	.	.	2	.		0	0	.
1	1	1	0	1	0	1	0	0	1	32	10	100002	100017	2	.	1	1	.	.	2	.		0	0	.
1	1	1	0	1	1	1	0	0	1	19	10	100002	100017	2	.	1	1	.	.	1	.		0	0	.
1	1	1	0	0	0	0	0	0	1	20	10	100002	100017	2	.	1	1	.	.	2	.		0	0	.
1	1	1	0	0	0	0	0	0	1	24	10	100002	100017	2	.	1	1	.	.	2	.		0	0	.
1	0	1	0	0	1	0	0	0	1	23	10	100002	100017	2	.	1	4	.	.	1	.		0	0	.
1	0	1	0	0	1	0	0	0	1	29	10	100002	100017	2	.	1	2	.	.	2	.		0	0	.
1	0	1	0	0	1	0	0	0	1	28	10	100002	100017	2	.	1	2	.	.	2	.		0	0	.
1	0	1	0	0	0	0	0	.	1	25	10	100002	100017	2	.	1	4	.	.	2	.		0	0	.
1	0	1	0	1	1	1	0	0	1	19	10	100002	100017	2	.	1	1	.	.	1	.		0	0	.
1	0	1	0	0	1	0	0	0	1	28	10	100002	100017	2	.	1	5	.	.	2	.		0	0	.
1	0	1	0	0	0	0	0	0	1	23	10	100002	100017	2	.	1	1	.	.	1	.		0	0	.
1	0	1	0	0	0	0	0	0	1	32	10	100002	100017	2	.	1	1	.	.	2	.		0	0	.
1	0	1	0	0	1	0	0	0	1	23	10	100002	100017	2	.	1	3	.	.	2	.		0	0	.
1	0	1	0	0	.	0	0	1	1	20	10	100002	100017	2	.	1	1	.	.	1	.		0	0	.
1	0	1	0	0	1	0	0	1	1	24	10	100002	100017	2	.	1	1	.	.	2	.		0	0	.
1	0	1	0	0	1	0	.	0	1	24	10	100002	100017	2	.	1	2	.	.	1	.		0	0	.
1	0	1	0	0	1	0	.	0	1	30	10	100002	100017	2	.	1	1	.	.	2	.		0	0	.
1	0	1	0	0	0	0	0	0	1	30	10	100002	100017	2	.	2	2	.	.	2	.		0	0	.
1	0	1	0	0	1	0	0	0	1	28	10	100002	100017	2	.	1	1	.	.	2	.		0	0	.
1	0	1	0	0	1	0	0	1	1	24	10	100002	100017	2	.	1	2	.	.	1	.		0	0	.
1	0	1	0	0	1	0	0	0	1	28	10	100002	100017	2	.	1	1	.	.	2	.		0	0	.
1	0	1	0	0	0	0	0	0	1	27	10	100002	100017	2	.	3	4	.	.	2	.		0	0	.
1	0	1	0	0	1	0	0	0	1	36	10	100002	100017	2	.	1	1	.	.	2	.		0	0	.
1	0	1	0	0	0	0	0	0	1	34	10	100002	100017	2	.	1	1	.	.	2	.		0	0	.
1	1	1	1	0	0	0	0	0	1	34	10	100002	100017	2	.	1	1	.	.	2	.		0	0	.
1	0	1	0	0	1	0	0	0	1	25	10	100002	100017	2	.	1	2	.	.	2	.		0	0	.
1	0	1	0	0	1	0	0	0	1	30	10	100002	100017	2	.	1	4	.	.	1	.		0	0	.
1	0	1	0	0	1	0	0	0	1	26	10	100002	100017	2	.	1	4	.	.	2	.		0	0	.
1	1	1	0	0	0	0	0	0	1	26	10	100002	100017	2	.	1	1	.	.	2	.		0	0	.
1	1	1	1	1	0	1	0	0	1	36	10	100002	100017	2	.	.	5	.	.	2	.		0	0	.
1	0	1	0	0	0	0	0	0	1	27	10	100002	100017	2	.	1	2	.	.	1	.		0	0	.
1	1	1	0	0	0	0	0	0	1	26	10	100002	100017	2	.	1	2	.	.	2	.		0	0	.
1	1	1	0	0	0	0	0	0	1	28	10	100002	100017	2	.	1	3	.	.	2	.		0	0	.
1	0	1	0	0	0	0	0	0	1	28	10	100002	100017	2	.	1	1	.	.	2	.		0	0	.
1	0	1	0	0	1	0	0	0	1	22	10	100002	100017	2	.	2	3	.	.	2	.		0	0	.
1	0	1	0	0	1	0	0	0	1	35	10	100002	100017	2	.	1	2	.	.	3	.		0	0	.
1	0	1	0	0	.	0	0	0	1	27	10	100002	100017	2	.	1	1	.	.	2	.		0	0	.
1	0	1	0	0	.	0	.	0	1	25	10	100002	100017	2	.	1	3	.	.	2	.		0	0	.
1	0	1	0	0	1	0	0	0	1	18	10	100002	100016	2	.	3	3	.	.	.	.		0	0	.
1	0	1	0	0	1	0	0	0	1	18	10	100002	100016	2	.	1	1	.	.	.	.		0	0	.
1	0	1	0	0	1	0	0	0	1	20	10	100002	100016	2	.	1	1	.	.	.	.		0	0	.
1	1	1	1	1	1	1	0	1	1	25	10	100002	100016	2	.	2	5	.	.	1	.		0	0	.
1	.	1	0	0	1	0	0	0	1	19	10	100002	100016	2	.	.	5	.	.	.	.		0	0	.
1	0	1	0	0	1	0	0	0	1	21	10	100002	100016	2	.	1	1	.	.	.	.		0	0	.
1	0	1	0	0	1	0	0	0	1	20	10	100002	100016	2	.	1	4	.	.	.	.		0	0	.
1	0	1	1	0	1	0	0	0	1	20	10	100002	100016	2	.	1	2	.	.	.	.		0	0	.
1	0	1	0	0	1	0	0	0	1	18	10	100002	100016	2	.	1	1	.	.	.	.		0	0	.
1	1	1	0	0	1	0	0	1	1	35	10	100002	100016	2	.	1	3	.	.	2	.		0	0	.
1	1	1	0	1	1	0	0	1	1	27	10	100002	100016	2	.	2	5	.	.	1	.		0	0	.
1	1	1	0	1	1	0	0	1	1	27	10	100002	100016	2	.	2	1	.	.	2	.		0	0	.
1	0	1	0	0	1	0	0	0	1	22	10	100002	100016	2	.	1	1	.	.	.	.		0	0	.
1	0	1	0	0	1	0	0	0	1	21	10	100002	100016	2	.	.	3	.	.	.	.		0	0	.
1	0	1	0	0	1	0	0	0	1	20	10	100002	100016	2	.	1	2	.	.	.	.		0	0	.
1	1	1	0	0	1	0	0	0	1	18	10	100002	100016	2	.	1	1	.	.	.	.		0	0	.
1	0	1	0	0	1	0	0	0	1	20	10	100002	100016	2	.	.	1	.	.	.	.		0	0	.
1	0	1	0	0	1	0	0	0	1	20	10	100002	100016	2	.	1	1	.	.	.	.		0	0	.
1	1	1	0	0	1	0	0	0	1	19	10	100002	100016	2	.	1	2	.	.	.	.		0	0	.
1	0	1	0	0	1	0	0	0	1	18	10	100002	100016	2	.	1	1	.	.	.	.		0	0	.
1	1	1	0	0	1	0	0	1	1	30	10	100002	100016	3	.	2	4	.	.	2	.		0	0	.
1	1	1	0	0	1	0	0	1	1	30	10	100002	100016	3	.	2	4	.	.	2	.		0	0	.
1	0	1	0	0	1	0	0	1	1	28	10	100002	100016	2	.	1	3	.	.	2	.		0	0	.
1	1	1	0	0	1	0	0	1	1	27	10	100002	100016	2	.	1	3	.	.	2	.		0	0	.
1	1	1	0	0	1	0	0	1	1	28	10	100002	100016	2	.	1	3	.	.	1	.		0	0	.
1	0	1	0	0	1	0	0	0	1	18	10	100002	100016	2	.	1	2	.	.	.	.		0	0	.
1	0	1	0	0	1	0	0	0	1	19	10	100002	100016	2	.	1	1	.	.	.	.		0	0	.
1	0	1	1	1	1	1	0	0	1	18	10	100002	100016	2	.	.	2	.	.	.	.		0	0	.
1	0	1	0	0	1	0	0	0	1	.	10	100002	100016	2	.	1	3	.	.	3	.		0	0	.
1	0	1	1	0	1	0	0	0	1	20	10	100002	100016	2	.	1	1	.	.	.	.		0	0	.
1	0	1	0	0	1	0	0	0	1	18	10	100002	100016	2	.	1	4	.	.	1	.		0	0	.
1	0	1	0	0	1	0	0	0	1	19	10	100002	100016	2	.	.	4	.	.	.	.		0	0	.
1	0	1	0	0	1	0	0	0	1	19	10	100002	100016	2	.	1	2	.	.	.	.		0	0	.
1	0	1	0	0	1	0	0	0	1	20	10	100002	100016	2	.	1	3	.	.	1	.		0	0	.
1	.	1	0	0	1	0	0	0	1	18	10	100002	100016	2	.	.	4	.	.	2	.		0	0	.
1	1	1	0	1	1	1	0	1	1	25	10	100002	100016	2	.	1	2	.	.	2	.		0	0	.
1	1	1	0	0	1	0	0	1	1	27	10	100002	100016	2	.	.	3	.	.	2	.		0	0	.
1	1	1	0	0	1	0	0	1	1	26	10	100002	100016	2	.	1	3	.	.	2	.		0	0	.
1	1	1	0	0	1	0	0	1	1	30	10	100002	100016	2	.	1	2	.	.	2	.		0	0	.
1	1	1	0	0	1	0	0	1	1	20	10	100002	100016	2	.	2	4	.	.	2	.		0	0	.
1	1	1	0	0	1	0	0	1	1	28	10	100002	100016	2	.	1	2	.	.	2	.		0	0	.
1	0	1	0	0	1	0	0	1	1	26	10	100002	100016	2	.	1	4	.	.	2	.		0	0	.
1	1	1	0	0	1	0	0	1	1	28	10	100002	100016	2	.	1	1	.	.	1	.		0	0	.
1	1	1	0	0	1	0	0	1	1	28	10	100002	100016	2	.	1	2	.	.	1	.		0	0	.
1	1	1	0	0	1	0	0	1	1	28	10	100002	100016	2	.	3	5	.	.	2	.		0	0	.
1	1	1	0	0	1	0	0	1	1	28	10	100002	100016	2	.	2	4	.	.	1	.		0	0	.
1	1	1	0	1	1	0	0	1	1	25	10	100002	100016	2	.	3	5	.	.	1	.		0	0	.
1	0	1	0	0	1	0	0	0	1	21	10	100002	100016	2	.	1	3	.	.	.	.		0	0	.
1	0	1	0	0	1	0	0	1	1	17	10	100002	100016	2	.	1	4	.	.	.	.		0	0	.
1	1	1	0	0	1	0	0	1	1	26	10	100002	100016	2	.	1	2	.	.	1	.		0	0	.
1	0	1	0	0	1	0	0	1	1	22	10	100002	100016	2	.	3	4	.	.	1	.		0	0	.
1	0	1	0	0	1	0	0	1	1	25	10	100002	100016	2	.	2	3	.	.	.	.		0	0	.
1	0	1	0	1	1	0	0	1	1	26	10	100002	100016	2	.	2	2	.	.	2	.		0	0	.
1	1	1	0	0	1	0	0	1	1	27	10	100002	100016	2	.	2	2	.	.	2	.		0	0	.
1	0	1	0	0	1	0	0	0	1	20	10	100002	100016	2	.	1	3	.	.	.	.		0	0	.
1	0	1	0	0	1	0	0	0	1	19	10	100002	100016	2	.	1	2	.	.	2	.		0	0	.
1	0	1	0	0	1	0	0	0	1	18	10	100002	100016	2	.	.	4	.	.	.	.		0	0	.
1	0	1	0	0	1	0	0	0	1	20	10	100002	100016	2	.	1	3	.	.	1	.		0	0	.
1	1	1	0	1	1	0	0	1	1	28	10	100002	100016	2	.	2	4	.	.	2	.		0	0	.
1	0	1	0	0	1	0	0	1	1	26	10	100002	100016	2	.	2	1	.	.	2	.		0	0	.
1	0	0	0	0	1	0	0	0	1	20	10	100002	100018	2	.	2	1	.	.	2	.		0	0	.
1	0	0	0	1	1	0	0	1	1	27	10	100002	100018	2	.	2	3	.	.	.	.		0	0	.
1	1	1	0	0	1	1	0	0	1	29	10	100002	100014	2	.	1	4	.	.	1	.		2	1	.
1	1	1	0	1	.	0	0	0	1	28	10	100002	100014	2	.	1	4	.	.	.	.		1	1	.
1	1	1	0	1	1	0	0	0	1	20	10	100002	100014	2	.	1	3	.	.	.	.		2	1	.
1	0	0	0	1	1	0	0	0	1	23	10	100002	100014	2	.	3	3	.	.	.	.		2	1	.
1	0	0	0	0	1	0	0	0	1	19	10	100002	100018	2	.	2	2	.	.	2	.		0	0	.
1	1	1	0	1	1	0	0	0	1	20	10	100002	100014	2	.	1	4	.	.	.	.		2	1	.
1	0	1	0	0	1	0	0	0	1	22	10	100002	100014	2	.	1	1	.	.	.	.		1	1	.
1	0	0	0	0	1	0	0	0	1	22	10	100002	100014	2	.	1	2	.	.	.	.		2	1	.
1	1	0	0	0	1	0	0	0	1	21	10	100002	100014	2	.	1	2	.	.	.	.		2	1	.
1	0	0	0	0	1	0	0	0	1	22	10	100002	100014	2	.	1	2	.	.	.	.		2	1	.
1	0	0	0	0	1	0	0	0	1	22	10	100002	100014	2	.	1	2	.	.	.	.		2	1	.
1	1	1	0	0	1	0	0	0	1	20	10	100002	100014	2	.	1	3	.	.	2	.		2	1	.
1	1	1	0	1	1	0	0	0	1	20	10	100002	100014	2	.	3	5	.	.	1	.		2	1	.
1	0	0	0	0	1	0	0	0	1	17	10	100002	100018	2	.	3	2	.	.	.	.		0	0	.
1	0	0	0	0	1	0	0	0	1	18	10	100002	100014	2	.	2	2	.	.	1	.		2	1	.
1	0	0	0	1	1	0	0	0	1	29	10	100002	100014	2	.	2	1	.	.	3	.		1	1	.
1	0	1	0	0	1	0	0	1	1	19	10	100002	100014	2	.	2	2	.	.	1	.		1	1	.
1	0	0	0	0	1	0	0	0	1	20	10	100002	100014	2	.	1	1	.	.	.	.		2	1	.
1	0	0	0	0	1	0	0	0	1	21	10	100002	100014	2	.	1	1	.	.	2	.		1	1	.
1	0	0	0	0	1	0	0	0	1	24	10	100002	100014	2	.	1	4	.	.	.	.		2	1	.
1	0	1	0	0	1	0	0	0	1	25	10	100002	100014	2	.	1	3	.	.	2	.		2	1	.
1	0	1	0	1	1	1	0	0	1	22	10	100002	100014	2	.	3	5	.	.	.	.		2	1	.
1	0	0	0	0	1	0	0	0	1	21	10	100002	100014	2	.	1	2	.	.	.	.		2	1	.
1	0	0	0	0	1	0	0	0	1	19	10	100002	100014	2	.	3	2	.	.	2	.		2	1	.
1	0	0	0	0	1	0	0	0	1	24	10	100002	100014	2	.	1	3	.	.	.	.		2	1	.
1	0	0	0	0	1	0	0	0	1	26	10	100002	100014	2	.	1	1	.	.	.	.		2	1	.
1	0	1	0	0	1	0	0	0	1	24	10	100002	100014	2	.	1	3	.	.	.	.		2	1	.
1	0	0	0	0	1	0	0	0	1	22	10	100002	100014	2	.	1	3	.	.	.	.		2	1	.
1	0	0	0	1	1	0	0	1	1	21	10	100002	100018	2	.	3	3	.	.	.	.		0	0	.
1	0	0	0	1	1	0	0	1	1	19	10	100002	100014	2	.	3	2	.	.	.	.		1	1	.
1	0	1	0	1	1	0	0	0	1	20	10	100002	100018	2	.	3	3	.	.	.	.		0	0	.
1	1	1	0	0	1	1	0	0	1	20	10	100002	100014	2	.	1	5	.	.	.	.		1	1	.
1	1	1	0	1	1	1	0	0	1	30	10	100002	100014	2	.	2	5	.	.	2	.		2	1	.
1	1	1	0	0	1	1	0	0	1	26	10	100002	100014	2	.	1	1	.	.	1	.		1	1	.
1	1	1	0	0	1	1	0	0	1	28	10	100002	100014	2	.	1	1	.	.	2	.		1	1	.
1	1	1	0	1	1	0	0	0	1	21	10	100002	100014	2	.	2	5	.	.	.	.		1	1	.
1	0	0	0	0	1	0	0	0	1	25	10	100002	100014	2	.	1	3	.	.	2	.		2	1	.
1	0	0	0	0	1	0	0	0	1	20	10	100002	100014	2	.	1	1	.	.	.	.		1	1	.
1	0	0	0	1	1	0	0	1	1	17	10	100002	100018	2	.	1	1	.	.	.	.		0	0	.
[truncated: 140,439 more rows]
